# Supplementary material for: MMP12-dependent myofibroblast formation contributes to nucleus pulposus fibrosis
Source: JCI Insight. 2025 Mar 4;10(7):e180809. doi: 10.1172/jci.insight.180809 (PMC11981621; doi:10.1172/jci.insight.180809)
Supplement: Supporting data values [file jciinsight-10-180809-s075.xlsx]

## Sheet: Figure 1A
	MSC-Ctrl	MSC-TGF		dNPC-Ctrl	dNPC-TGF		nNPC-Ctrl	nNPC-TGF
	0.8514	0.6376		0.4829	0.3469		0.5554	0.4644
	0.7471	0.4841		0.617	0.4676		0.6579	0.4306
	0.7165	0.6475		0.5057	0.3098		0.4975	0.3957
	0.8047	0.6158		0.4385	0.4052		0.8257	0.6275
	0.9871	0.7402		0.9078	0.6109		0.5879	0.3976

## Sheet: Figure 1B
	⍺SMA
	MSC	dNPC	nNPC
	1.8467	1.919	1.0912
	1.7048	1.5184	1.1505
	2.2183	1.7967	1.2097
	COL1
	MSC	dNPC	nNPC
	53.4478	1.3221	17.9707
	32.8348	2.9507	13.9514
	35.2183	2.2417	10.5728
	COL3
	MSC	dNPC	nNPC
	3.0882	1.7401	1.3755
	2.7775	1.4756	1.5723
	3.2335	1.3951	1.2995
	FAP-⍺
	MSC	dNPC	nNPC
	2.269	0.81	1.57
	2.9724	1.0466	1.7249
	2.0738	0.9374	1.3951
	SOX9
	MSC	dNPC	nNPC
	0.6077	0.9526	0.791
	0.8254	1.1838	0.8544
	0.7221	0.5913	0.9172

## Sheet: Figure 1C
	ACTA2				COL1A1				FAP
	MSC	dNPC	nNPC		MSC	dNPC	nNPC		MSC	dNPC	nNPC
	7.8881	3.4087	7.4087		27.7851	7.7989	4.0902		13.5703	0.8721	6.2832
	5.4281	4.5804	5.5804		20.8685	5.0852	17.8934		9.4108	1.9741	13.311
	4.6546	15.8369	14.9514		9.733	6.2975	14.8024		7.8092	2.2741	4.2928
	9.5634	7.0913	9.9054		7.7804	3.9038	8.7989		3.471	8.0501	1.6805
	2.957	2.201	11.726		18.5649	18.9716	12.0852		8.7402	3.2695	3.3476
		8.3099	21.8369			6.0902	16.2975
		2.272	7.9388			17.9685	11.9038
		7.9054	13.3099			2.7067	7.7037

## Sheet: Figure 2A
Gene symbol	-LOG10 padj	Red dots	Green dots	Circled dots
KANK4	14.1468	29.6353
R3HDML	11.3189	17.7727
FOXS1	10.9786	21.6149
PLN	8.73611	5.4482
COL10A1	8.14305	15.4901
OPCML	8.0832	40.8073
VARS1_6	7.74648	2.8945
NOX4	7.66663	34.1373
POU3F2	7.66257	5.9913
ITGB6	7.3053	8.1109
INSL4	7.30038	3.1437
MYLK2	7.17068	7.5631
SLC22A2	7.13366	4.4843
CGB8	6.9286	4.0362
DHRS2	6.89025	13.2165
HTR1D	6.87766	7.0135
WNT2	6.76628	3.2074
CNN1	6.68712	156.072
CHRNA9	6.67129	3.0491
ST6GAL2	6.67069	11.6215
CLEC18A	6.55334	45.0847
NKX2-6	6.51361	2.6886
ZPLD1	6.46186	11.3102
SLC39A7_4	6.32621	5.0752
IL11	6.30293	29.0944
FGF11_1	6.2881	3.5579
SLC15A1	6.2842	4.759
JPH3	6.20636	10.1777
IGFL3	6.15701	1.4025
AMIGO2	6.11994	103.364
MAMDC2_1	6.11432	2.046
PTPRN	6.08492	11.8965
VARS1_4	6.0432	2.5378
ACTG2	5.99564	7.076
ANKRD1	5.99062	27.9536
LHX8	5.87944	1.9509
KRT17	5.85509	1.9738
PLPP4	5.80343	17.7891
STRA6	5.70789	1.7572
AMTN	5.70736	1.4405
ADAMTS4	5.61954	13.9072
GBX2	5.61237	1.6227
SYT16	5.60537	44.0799
CXCR5	5.55	14.6121
CGB5	5.51988	1.4945
SIK1	5.45104	6.6254
BAG6_2	5.42876	1.6496
SLC5A12	5.41284	6.2283
GJB5	5.41092	1.4433
IL21R	5.34357	30.452
EXTL1	5.27476	41.487
TPH2	5.25458	1.802
ACTBL2	5.24765	8.9023
FIBCD1	5.23485	24.4508
GDF10	5.20938	8.8027
GAL	5.20058	2.8131
IGF1	5.19198	56.0752
ADAMTS16	5.16171	33.8979
CLEC18B	5.14071	18.4515
GPR183	5.1252	7.0347
BICDL2	5.0118	1.8098
CLDN14	4.98137	4.8589
AGPAT1_5	4.967	1.6799
LEFTY2	4.90799	8.6918
LRRC15	4.85878	23.6922
ODAPH	4.79611	4.8604
ADAM19	4.77804	25.9838
CDH4	4.76175	4.4168
DAPP1	4.74023	2.0103
PFDN5	4.72202	3.2551
ACTA2	4.71406	31.9244
GJB2	4.69281	4.4713
GTF2H2C_2	4.64299	1.3199
CACNA1H	4.62071	3.0938
DYSF	4.58986	16.5585
DOC2B_1	4.57145	2.3852
KCNMB1	4.51895	13.557
SLC38A3	4.50954	3.5368
SMN2	4.50866	1.953
COL20A1	4.49718	1.8002
TNFAIP6	4.49383	27.1005
KCNK9	4.4761	2.6351
PSG5	4.46841	5.5793
CCIN	4.4664	11.4829
PMEPA1	4.46328	96.6776
INHBE	4.44849	5.5635
IGFBPL1	4.3533	16.6239
IER3_1	4.34657	8.818
GDNF	4.32132	17.5713
LIF	4.26912	37.1167
MGAM_1	4.26616	1.9055
DLEU7	4.25511	3.9094
TSPAN2	4.20899	166.141
S1PR5	4.20624	14.1781
TRAPPC12_1	4.20565	11.1595
FSTL3	4.19445	53.5646
LDLRAD4	4.15792	20.4721
SPATC1L	4.14476	1.5283
GXYLT2	4.11046	32.5928
NRG1	4.09788	150.822
PRR5L	4.09561	67.8546
DACT1	4.07019	42.9976
ADAMTS6	4.04429	35.7469
KIF5A	4.03586	8.0305
CNTN1	4.03234	32.489
CMTM2	4.02544	3.9057
TSPAN13	3.95712	10.2913
GABBR2	3.9527	28.6682
ISLR2	3.94569	8.5894
COL4A1	3.93951	25.6722
CSRP2	3.90921	39.5908
ADAMTS12	3.90675	60.6903
DNER	3.89719	15.0034
NCF2	3.89649	18.017
TIMP3	3.87004	24.1132
CLEC18C	3.86655	8.9026
POU3F3	3.85615	7.7007
NREP	3.84039	27.8513
C1QTNF3	3.81363	37.2558
MCAM	3.80394	15.4299
LENG8	3.80241	2.6552
ARHGEF16	3.79578	8.4294
COMP	3.77739	18.0918
SDC1	3.76968	30.0356
INHBA	3.74802	94.0382
PDCD2L	3.74768	1.6311
TGFBI	3.73657	48.7963
PI16	3.73443	4.0958
CDH4_1	3.72877	2.1652
WIF1	3.71267	2.4483
ADAM12	3.69805	33.9826
ITGB1BP2	3.68352	3.865
SLC22A3	3.66927	18.2079
LOC124904930	3.642	2.8985
SERPINA9	3.64117	1.3526
LPAR5	3.63913	5.0436
CHST6	3.62942	5.9405
ATP8A2	3.60788	1.6113
NTM	3.6025	32.8831
ALDH1B1	3.58894	67.373
CDKN2B	3.57467	39.4385
TREM1	3.56961	7.1115
MDFI	3.56639	41.6139
ULBP2	3.53233	39.7089
LOC102724428	3.51176	8.6157
FAP	3.50578	53.4737
HMOX2_1	3.49774	3.5327
RASL11B	3.49772	6.8891
SYNDIG1	3.47508	5.4513
ANXA8L1	3.47458	9.726
KIAA1549L	3.45955	18.0325
ARHGEF19_1	3.44312	2.0832
ARHGDIG	3.43417	1.7547
RANBP3L	3.42709	18.251
DRD1	3.42417	5.1901
FCER1G	3.41958	1.856
PKP1	3.41141	9.7383
BOLA2B	3.40657	1.8006
RBM24	3.40447	30.7542
INAVA	3.38662	4.0703
NECTIN4	3.38475	2.0682
NAXE_1	3.35272	4.4534
TAGLN	3.30708	19.1972
GRIA3	3.28893	21.1642
F13A1	3.28498	9.232
IGFBP3	3.27741	24.0222
MEX3B	3.26013	16.4687
BDP1_2	3.25056	4.1858
RASGRF2	3.24659	11.5798
FGF1	3.23888	28.2983
QPCT	3.23345	28.2122
TGM2	3.2253	10.1405
TPM1	3.21469	25.1889
SP6	3.21274	5.8671
SFRP2	3.20925	5.0752
FIBIN	3.18621	37.3844
C5orf46	3.18564	2.4839
IER3	3.16353	4.2543
ID3_1	3.15249	1.5048
TMEM74	3.12985	4.9381
BMPR1B	3.12908	20.4164
BCL11A	3.11806	2.4427
RFLNB_1	3.10939	24.0865
MMP16	3.10923	3.6462
PAK3	3.07696	3.9639
COL11A1	3.07118	19.8277
PKIB	3.06701	8.6814
SCN3B	3.06449	1.7232
ECSCR_1	3.05577	1.5878
COL4A2	3.05477	16.1078
GLI1	3.05101	4.6531
SMARCB1_1	3.04997	8.3463
CHCHD10_1	3.04622	2.3775
NUAK1	3.04445	33.9095
TYRP1	3.03613	1.9703
POSTN	3.02943	6.7145
WNT7B	3.01537	1.9165
ADAM22	3.01161	6.9003
ATAD1_1	3.00969	2.5267
MRM1	2.98781	1.9275
MAMDC2	2.98628	7.7519
COL18A1	2.98548	1.5599
SERPINB7	2.98072	9.3157
STK38L	2.97996	24.5794
SERPINE1	2.97622	80.2129
RFLNB	2.97307	19.2442
NPR3	2.95936	22.7576
LMCD1	2.95899	16.1825
IER3_5	2.95237	1.564
HOMER2	2.94127	6.9037
SLC38A5	2.93561	28.5843
PTPRK	2.92916	3.6569
LENG8_3	2.92259	8.0284
TUFT1	2.91706	24.6785
SCX	2.91547	17.6226
STAC	2.90864	5.2586
CDK15	2.90796	9.6534
MYO7B	2.89773	5.9838
PRPS1	2.89261	42.6669
ANOS1	2.88331	16.7906
EMB	2.85201	6.3604
SINHCAF	2.85178	1.4007
ANXA8	2.85061	4.0607
CRLF1	2.85001	9.7863
RBP1	2.84441	9.8634
GGNBP2_1	2.84009	2.8568
KCNH1	2.83946	14.96
SERTAD4	2.83817	1.8638
MFAP3L	2.81751	14.8035
DNAJC18_1	2.81395	1.5556
PPP1R14A	2.79654	2.5949
RASSF7_1	2.7838	3.0427
BTN2A1	2.78091	1.6217
MISP	2.78072	1.9718
THBS1	2.77914	26.0835
WDR45_1	2.75699	5.7357
CSRP1	2.75375	33.5217
FAM133A	2.75252	1.708
LAMC2	2.72048	7.3551
ZNF365	2.71574	14.1372
ATF6B_2	2.71311	1.6553
PRDM1	2.70142	3.7932
LRRN1	2.70052	6.5647
GALNT17	2.69734	2.7722
IVNS1ABP	2.69177	28.6369
IGFBP7	2.68692	16.563
CAMK4	2.68631	1.6615
UCP2	2.67428	5.3445
PDLIM3	2.66386	5.6474
CTHRC1	2.65684	8.0434
GADD45B	2.65613	31.5799
P4HA3	2.65092	17.5157
LIPG	2.64734	2.693
MECOM	2.64655	2.9225
TNFRSF9	2.64645	3.8236
ERG	2.64611	32.9578
CYFIP1	2.63838	4.2411
HBEGF	2.63772	14.4026
KCNA7	2.63068	2.2622
FBXL22	2.62943	5.2857
IL27RA_1	2.62768	1.7193
SLC24A3	2.61425	8.131
PDGFA	2.60309	11.0602
SKIL	2.59911	22.2648
NXPH3	2.58974	8.6261
DNM1	2.57749	13.3065
ICAM5	2.57543	1.401
NTF4	2.57051	1.9754
DGKI	2.56188	12.5036
RAB3B	2.55933	62.8886
TP53I3	2.55878	53.4445
PPP1R13L	2.55716	50.4152
MICAL2	2.55197	30.5314
DSP	2.54566	26.0735
DECR2_1	2.54079	3.766
UNC5C	2.53738	3.7875
ELN	2.53462	6.3409
FOSB	2.53446	5.2899
GRIP1	2.52738	1.9317
PDZD2	2.51646	3.4311
MARCHF4	2.51437	12.7345
RAC3	2.5119	7.1791
PTGS2	2.50864	11.2598
TLL2	2.50637	12.514
FN1	2.50178	21.0029
PDE11A	2.49971	14.0013
CCDC144A	2.49484	5.3762
MAGED4B	2.4878	1.4565
COL5A1	2.47858	7.2953
LTBP2	2.47605	10.091
HAPLN1	2.47114	23.7112
MLLT11	2.47082	8.1617
DOCK10	2.46561	11.2458
HSD17B6	2.46141	3.3938
NXPH4	2.45384	8.9359
MLXIP_1	2.45362	2.1923
CALD1	2.43592	38.3168
GASK1B	2.43483	9.6317
BDNF	2.42976	19.5801
RASD2	2.42873	15.1923
TMEFF1	2.42184	2.7076
LOC124900217	2.42123	5.9155
CLTCL1	2.41139	17.1084
TUBB1	2.40893	1.4624
PCED1B	2.39603	10.9088
TNFRSF10D	2.39174	21.7918
SCN9A	2.39155	2.9808
PKNOX2	2.38603	20.1432
ACTN1	2.38491	25.4604
GAS7	2.38437	18.7437
RARB	2.38291	5.0838
PLAU	2.3816	1.7221
RASSF2	2.37012	4.7043
COL7A1	2.36961	88.5293
HS3ST3A1	2.36663	18.3328
CHST11	2.36632	18.5509
ARHGAP9	2.36262	1.3545
GLIPR2	2.34813	38.0531
TMEM59L	2.34086	8.138
RFLNA	2.33813	1.9327
F3	2.33559	12.7513
GALNT1	2.33329	12.0886
IL6	2.32783	1.9992
MFAP5	2.3136	4.8884
PLAUR	2.3032	15.244
RHOB	2.30297	19.7503
PRG4	2.29609	1.6582
RUSC2	2.29584	12.6182
COL3A1	2.29062	4.4673
NGF	2.28944	21.1797
GTF2H2C_1	2.2878	2.5845
SUSD4	2.28434	6.0201
THBS2	2.28377	5.5424
XYLT1_1	2.28036	8.4391
CHRD	2.27856	4.4091
ADAMTS9	2.27614	5.2106
PLEK2	2.27028	1.9677
LIMS2	2.26911	8.5137
SUGCT	2.25927	17.9795
ITGAV	2.25275	19.8046
SCD	2.24065	6.0784
WFDC1	2.24004	1.5946
SLC19A2	2.24	11.381
SPECC1	2.23974	45.7542
PIK3AP1	2.23092	6.5324
RCC2	2.22051	3.1874
MYL9	2.21165	26.1781
PLXDC2	2.20911	10.2785
STC2	2.2057	11.3544
NSDHL	2.20455	1.3993
SGCD	2.2021	21.1672
NFATC2	2.19841	12.1987
LSM14A	2.19648	3.0862
APCDD1L	2.19075	21.8371
UCHL1	2.18958	13.9897
TM9SF1	2.18216	2.4942
HTR2A	2.17697	5.6026
IGFBP5	2.17394	9.7125
SURF6_1	2.17233	1.3798
NKD1	2.16645	1.7203
PLAT	2.16612	3.6457
LGR4	2.16542	19.9986
PLCB4	2.16463	14.3379
TUBA1A	2.16226	9.8162
KIF3C	2.16185	53.1771
PDLIM7	2.15877	17.5157
PRICKLE1	2.14806	29.2924
CMC2_1	2.14632	2.0047
SLFNL1	2.14574	3.8878
HHIP	2.14065	2.731
MYOM3	2.13527	5.4364
KIF26B_1	2.12716	2.0769
ARL4A	2.12679	18.021
FRMPD3	2.12543	8.9849
GPR68	2.11556	5.9623
PNPLA3	2.11372	3.2122
PLOD2	2.1113	37.444
BMP1	2.11128	12.6202
PGF	2.1053	6.8594
MMP2	2.09513	13.959
CORO2A	2.09086	9.9704
GALNT10	2.09022	60.0683
IGF2BP1	2.08447	4.4927
CTPS1	2.08434	26.5276
RCAN1	2.0804	10.1325
MFAP2	2.07851	1.4969
CAVIN4	2.07181	7.1271
HACD1	2.06894	29.8909
DACT3	2.06797	5.5464
CHSY3	2.05727	9.1867
CSDC2	2.05706	19.104
STARD4	2.04639	8.3655
CSF1R	2.04364	1.5848
NDNF	2.04032	5.1376
TMEM132B	2.03916	2.104
SLC4A4	2.03753	4.8721
AFAP1L1	2.0342	7.933
GJA1	2.02791	9.9358
CCNJL	2.02286	4.2224
LYVE1	2.00903	2.9684
PTHLH	2.00806	2.4173
B4GALNT3	2.00093	2.1052
APBB2	1.99458	34.5365
TPST2	1.99395	17.6899
COL8A2	1.99301	9.7714
BMP6	1.98985	5.0393
KIF26B	1.98714	3.3253
DLC1_1	1.98597	8.5411
TREH	1.9854	3.6565
KRT18	1.98321	4.9052
PTGS1	1.98198	4.8041
THBS3	1.97885	6.8328
C1GALT1C1L	1.97373	2.4726
CEMIP2	1.97284	8.6261
AFAP1L2	1.97269	10.8457
SPHK1	1.96739	6.2163
TM6SF1	1.96063	1.4088
SSR3	1.95843	22.7782
TENM2	1.95175	4.305
SRPK3	1.9446	14.1471
NFKBIB_1	1.94264	1.3358
MEF2D_1	1.93835	1.7499
NEXN	1.93784	27.9297
CHAC1	1.93618	4.346
EPHB2	1.93605	7.4015
SNAI1	1.93393	8.0305
PAWR	1.93026	13.6674
PPP1R14C	1.92807	7.0622
XYLT1	1.92533	2.5143
AMZ1	1.92375	12.7834
EAF2	1.92006	1.5712
FBXO32	1.91933	4.6212
DCBLD1	1.91742	8.9122
LENG8_1	1.91338	1.4018
TPM2	1.90732	17.2019
PDE4C	1.90544	1.5826
ATP10A	1.90001	7.9641
WSB2	1.8956	36.4243
C13orf46	1.89459	14.8865
CCDC81	1.89207	2.855
NEDD9	1.89165	10.892
FNDC1	1.88896	7.8435
ROS1	1.88688	5.5456
DIAPH3	1.88659	16.6247
NT5DC2	1.88446	11.1388
CD55	1.88431	6.7424
SPARC	1.8799	7.4273
BHLHE40	1.87615	38.7621
LSP1_1	1.87392	3.5129
IFFO2	1.87163	28.932
PALLD	1.86749	12.8507
TMEM178A	1.86437	2.3307
ACTB	1.86227	33.8333
WNT5B	1.85958	15.3661
FAN1	1.85623	1.8569
CSRNP1	1.85514	22.2719
TUBB2B	1.8543	12.9145
SLC2A1	1.85201	12.7413
VLDLR	1.84376	7.043
SEC14L2	1.84125	15.2366
ACTC1	1.84123	3.3067
SLC16A9	1.8406	5.1417
RAD17_2	1.83515	2.6341
MYORG	1.8342	7.3701
P2RY6	1.82963	3.0379
TMEM100	1.82883	2.0201
RAI14	1.82162	20.7328
RABGGTA	1.82015	2.5716
CHN1	1.82	2.7198
ATOSB	1.81931	41.8399
TGFBR1	1.81733	12.5257
CDH6	1.81654	3.3578
ADAMTS14	1.81625	6.8956
FADS2	1.81491	7.7157
RPH3AL	1.81318	1.7461
PCSK1N	1.81021	1.9036
ITGBL1	1.8048	27.7081
JPH2	1.80418	8.1421
MTMR9	1.80237	4.4512
MBOAT2	1.80026	15.5982
NKX3-1	1.79556	7.433
HOXB9	1.79463	9.7979
DRP2	1.79407	1.7888
PTPRB	1.79352	1.65
TUBB2A	1.7921	14.026
CSMD2	1.78891	11.8945
MEGF6	1.78611	3.985
LPCAT2	1.7833	13.6189
CELSR1	1.78299	35.3031
NDST1	1.77732	7.5867
RDH11	1.76874	9.3099
CAP1	1.76738	18.8632
RASEF	1.76046	1.3946
TNFSF4	1.75947	2.1823
PXDN	1.75853	7.2697
PDCD1LG2	1.7547	4.6845
PIM1	1.74214	12.2697
FERMT2	1.74169	14.9464
XRCC4	1.73785	6.5152
PPME1	1.73744	22.3734
RELT	1.73483	3.3854
DYNC1I1	1.73264	8.3796
FLRT2	1.72691	7.487
PTPRF	1.72646	14.9822
MT2A	1.72612	3.8878
DDIT4	1.72065	3.4398
SULF1	1.72009	14.1237
GDF6	1.71951	3.2877
PODXL	1.71798	6.3605
MATN3	1.7173	7.838
CCN1	1.71492	11.7541
BACH2	1.7144	1.9027
ARSI	1.71408	4.0053
C3orf52	1.71039	1.9512
FGF14	1.71016	10.9486
TMEM42	1.70867	1.756
KDELR3	1.69986	8.0749
CMIP	1.69984	9.1659
CNN3	1.6988	16.2807
DHCR7	1.69346	10.7592
TMCC2	1.68997	6.3875
RAB23	1.68472	7.2423
ESM1	1.68245	1.7119
ATIC	1.67961	23.2918
HSPB1	1.67652	9.0411
DNAJC12	1.67623	6.0075
EBP	1.66919	3.843
TES	1.66517	9.3328
SPSB1	1.66365	14.9252
FHOD3	1.66091	5.2542
NOCT	1.65699	14.2822
PHTF2	1.65654	11.8625
MSMO1	1.65392	7.5163
CEMIP	1.65211	2.6152
MYL6	1.65153	12.7194
ADTRP	1.65012	3.1017
SLC45A3	1.64983	3.7485
FRMD6	1.6488	7.9198
BGN	1.64517	3.3964
PCDH9	1.64123	4.9223
ACAT2	1.64056	4.3919
RAB6B	1.63887	5.5789
ADGRA2	1.63723	8.8027
GPC2	1.63612	1.6918
PSMB3_1	1.63351	4.7742
TNFSF9	1.63195	9.2035
MLXIP	1.62972	9.1667
KLF2	1.62353	3.799
P3H4	1.62216	15.2607
SLC17A9	1.6203	9.0784
LEF1	1.61974	2.68
NRIP3	1.61853	4.2155
LRP12	1.61663	8.633
NPAS4	1.61648	2.2272
CTH	1.61551	6.4174
UQCRC2_1	1.61526	1.4301
HSPA13	1.61486	10.2623
GOLGA6L9	1.61173	1.3118
LGMN	1.61089	13.5321
CALHM5	1.61031	5.6327
LZTS1	1.60444	5.6458
EIF4EBP1	1.60339	14.6976
BASP1	1.60171	18.625
ANKLE2	1.60094	20.7193
LRP4	1.60017	2.5501
SV2A	1.59916	8.2203
NEFH	1.59563	9.0566
HMGCS1	1.59407	3.1352
SMAD7	1.58886	6.2418
DLC1	1.58862	3.1726
TEK	1.58779	2.5836
TMPO	1.58632	13.4261
COL1A1	1.58587	4.3236
PDGFC	1.5814	20.5969
ADRA2A	1.5808	2.2866
MTMR2	1.58071	28.2121
HMGB3	1.57928	9.5315
RHOBTB1	1.57802	14.2755
APLP1	1.57755	8.8162
ITGB1	1.57566	16.3746
TMEM45A	1.5739	10.5046
RASGRP1	1.5708	1.9524
MSC	1.57029	2.5113
ATP13A2_1	1.56927	3.1876
CGREF1	1.56679	6.598
NNMT	1.56593	14.24
MYO18B	1.56362	1.6005
USP43	1.561	2.6929
ZNF281	1.55816	21.3275
ARHGAP31	1.55808	22.4522
AKAP5	1.5574	1.7464
ITGA5	1.55729	5.6587
LTBP1	1.55509	4.2969
FAT3	1.55242	6.0654
GPX7	1.55193	12.2274
SMCO4	1.54747	5.5992
TUBB6	1.54527	11.9875
NDE1_1	1.54223	1.3581
FLG	1.54151	1.3674
TPM4	1.54134	20.485
PENK	1.54098	1.7578
DCLK2	1.54066	7.7812
C17orf107	1.53915	2.6556
CDR2L	1.53863	12.0777
GMIP	1.533	8.6038
CDK6	1.53285	14.2667
KIAA0040	1.53234	2.4351
FOXP1	1.52936	9.3406
EEF1AKMT4	1.52652	1.3326
TADA2A	1.52339	2.4999
PPFIA3	1.52283	3.3506
YRDC	1.52166	7.6211
CHST7	1.51955	6.9956
TDRKH	1.51927	3.5092
TRPA1	1.51558	1.619
LBH	1.5089	5.3684
LMOD1	1.50764	5.3277
P4HA1	1.50742	13.9052
ATP1B1	1.50742	12.7265
KLHL35	1.50481	2.7701
ABLIM3	1.50327	6.1602
ACKR3	1.50181	13.4314
LIMK2	1.50045	14.9424
FSD1	1.49768	2.6282
FDPS	1.4962	4.1777
NFKBIZ	1.49553	8.2428
SQLE	1.4931	13.7826
RUNX2	1.49301	13.0565
AKT3	1.49174	6.8431
CCN2	1.49121	8.5294
PYCR1	1.49065	8.21
PTK7	1.49032	9.9094
SELENOW	1.48903	10.6781
ANXA6	1.48858	6.7028
SLC16A3	1.4885	5.7821
WIPI1	1.48642	6.9166
SERINC2	1.48605	14.8277
SMTN	1.48575	7.1414
KCNAB1	1.48124	5.1418
LRRN3	1.47928	2.0998
ACLY	1.47494	11.6716
SPAAR	1.47079	5.1489
DSC2	1.47035	7.8993
P4HA2	1.46838	6.7311
SRPX2	1.46801	2.8571
NRBF2	1.46721	7.4728
SPDL1	1.46495	3.1944
RSU1	1.45796	13.7468
WWP2	1.45594	29.8909
ENTPD7	1.45534	7.9725
GPR17	1.44818	1.4218
ARRDC4	1.44569	10.752
PRKAB2	1.44555	19.4576
KCNJ8	1.44465	1.6804
DLG1	1.44445	12.2214
GLIPR1	1.44238	5.7372
TAF13	1.44071	9.5367
C16orf87	1.43784	10.3139
LFNG	1.43552	1.4568
TNS1	1.43013	13.0049
EGR2	1.42894	1.8595
DNAJB5	1.42593	8.256
FZD8	1.42469	13.5789
SLC22A17	1.42418	7.0735
MAP3K10	1.42335	17.5797
B4GALT1	1.42317	10.3854
FBLN5	1.42229	9.073
NALCN	1.4193	4.9624
KRT80	1.41742	1.4119
ADIPOR2	1.4137	2.0873
MB21D2	1.41297	7.3539
VDR	1.41063	4.0999
MYH9	1.40619	17.3639
PGM2L1	1.40384	5.3087
FKBP14	1.40111	6.5986
PLEKHO1	1.4003	8.7439
INPP5F	1.39994	7.4687
ARF4	1.3992	22.2026
TMEM208	1.39403	4.0791
DAPK3	1.39316	10.641
GFOD1	1.39108	3.799
CFL1	1.39069	17.6487
CDYL2	1.39029	3.7534
CSRNP3	1.38477	2.1341
ITGA1	1.38226	5.531
CLIC3	1.38224	3.5611
CDK8	1.3816	9.3096
ATP6V0B	1.38095	5.5442
ARFGAP1	1.37747	7.8414
MPZL3	1.37473	3.5787
CAP2	1.37159	5.034
FTSJ1	1.36994	19.2232
VASP	1.36938	20.6528
GAN	1.36726	7.5973
FHL3	1.36672	7.5862
KLF7	1.36612	13.4962
PPP2R5B	1.36532	14.365
RAPGEF4	1.36527	1.4429
HOXB2	1.3652	7.7908
IKBIP	1.36287	7.9176
PRRC2A_4	1.36237	6.289
YKT6	1.36121	14.5377
TNFRSF12A	1.35934	10.6047
AGPS	1.35748	15.3225
PGBD5	1.35684	1.4036
ZNF704	1.35638	1.9782
ENO2	1.35556	5.6932
ARL15	1.3539	4.6942
PACC1	1.3539	3.5927
TUBA1B	1.35304	3.5262
ACTR3	1.35298	21.3327
SERPINH1	1.35228	6.5466
POGLUT2	1.35203	4.5117
P3H1	1.35189	14.3727
CDH2	1.35057	7.378
SIRPA	1.34616	8.6058
PTPDC1	1.34415	6.4767
DNAJB6	1.34113	21.9345
HIF1A	1.33991	14.2416
NINJ2	1.33891	2.5449
OLFML3	1.33823	5.6706
HECTD2	1.3367	10.4514
MPP3	1.33451	8.0761
COL5A2	1.33415	8.8965
GPI	1.33376	4.5733
AVEN	1.33203	11.5388
DIPK1A	1.32849	6.506
COL8A1	1.32779	4.4491
LAPTM5	1.32586	2.0427
TENM4	1.32354	2.3351
TENM3	1.32263	7.5871
IARS1	1.32207	2.2236
PLOD1	1.32186	11.3035
TBC1D8B	1.32083	4.5871
SHISA2	1.3183	1.4988
FBLL1	1.31713	1.4882
FBN1	1.31368	4.3169
FKBP11	1.31153	4.5388
FBLIM1	1.31044	5.424
FKBP1B	1.31041	1.6975
AMMECR1	1.30857	7.7123
PICALM	1.30838	12.0337
PRADC1	1.30808	4.6795
PABPC4L	1.3059	3.3727
OSTC	1.30511	7.9017
LOC124907867	1.30433	5.0048
UGGT2	1.30332	5.925
FNIP2	1.30241	8.4802
PDLIM5	1.30165	20.5939
CD70	1.30121	8.4751
JMJD6	1.29882	5.7233
MYDGF	1.29859	8.29
PCSK9	1.2977	1.5251
GALNT3	1.29695	1.8549
ADAMTS10	1.29436	2.1866
TDG	1.29393	8.944
BCAT1	1.29315	5.9314
EFHD1	1.292	2.6722
DNAJB4	1.29178	5.6617
EHD3	1.29161	11.2605
KIAA1755	1.29018	1.4526
EDIL3	1.28722	8.3425
ASNS	1.28541	2.6224
NME1	1.28385	4.0448
NOMO1_1	1.28274	6.4986
SEC61B	1.28178	6.4709
CAPZB	1.28144	20.6277
CHRFAM7A	1.28111	1.5514
JUNB	1.28061	7.7596
ARPC2	1.28057	10.1897
STX1B	1.27939	3.8123
IDH2	1.27896	5.7213
LCTL	1.27858	1.7346
GPR85	1.27695	1.6053
RAB15	1.27675	9.5748
ZNF699	1.27666	7.9855
PDXDC1_1	1.27613	2.3168
NOL4L	1.27374	10.9998
EVL	1.2737	5.2612
SYBU	1.27336	1.3781
CYCS	1.27261	7.1173
PKP4	1.27224	6.9051
KCNN4	1.27142	7.3546
TIMP1	1.26697	3.3598
SLC46A3	1.26272	9.3304
GPAM	1.26182	11.0324
PXDC1	1.26137	4.7821
KCNK6	1.26061	4.0958
RNF121	1.25989	20.4898
DSG3	1.25951	1.4778
PRAF2_1	1.2595	1.369
FDFT1_1	1.25909	2.9799
FLNA	1.25846	5.2416
CHPF	1.25746	6.6431
CCNE1	1.25658	2.9393
PHLDB2	1.25619	8.7877
GOPC	1.25471	14.9185
PLPPR2	1.25438	8.9613
TMSB4X	1.2542	5.3268
ITPRIP	1.25352	8.0101
ORMDL2	1.25273	6.8804
KLHL28	1.25085	12.7321
FAM177A1	1.25	18.3815
PID1	1.2497	4.6723
SEPTIN5	1.24915	3.4434
PGK1	1.24906	6.6571
HUNK	1.24737	3.3397
SLC26A2	1.24713	6.4385
TMEM241	1.24547	5.7676
ACTR2	1.24492	17.7267
FASN	1.24417	3.3316
CCDC34	1.24417	3.3223
UQCC6	1.24327	3.9157
MVD	1.24323	5.9342
KCNC3	1.24309	1.3449
CNN2	1.24195	7.3134
GCKR	1.24139	1.7558
MMP14	1.24058	7.217
SLC29A1	1.23996	3.8292
ACTG1	1.23889	8.0104
DMD	1.23836	4.242
MT1X	1.23827	3.8904
LRRC59	1.2372	12.7782
PPP1R14B	1.23718	14.1187
ZNF93	1.23657	2.1547
TSC22D3	1.23635	1.643
PCDH10	1.23624	2.9085
FSTL1	1.23485	3.4099
DBN1	1.23462	6.3576
KCNE4	1.23432	4.1896
CCND3	1.23375	2.4429
BRSK1	1.23331	7.1831
GNB4	1.23297	17.4451
PVR	1.23255	7.8761
DSG2	1.23233	12.2962
B3GNT2	1.23095	3.618
AEBP1	1.22915	4.0892
SPOCD1	1.22838	1.6473
ROGDI	1.22826	8.2726
LSM11	1.22678	4.312
THUMPD2	1.22555	5.5793
SLC7A5	1.22414	3.0003
PSPH	1.22401	4.5785
NEDD4	1.22363	6.4578
CERCAM	1.22231	6.7918
ANKRD44	1.2215	6.5717
PSMD2	1.22131	6.929
OSTM1	1.22045	12.7413
TNFAIP1	1.2196	8.9628
HMGCR	1.21397	3.0992
TSKU	1.21384	9.0824
TGFB1I1	1.21378	6.9412
PRICKLE2	1.21319	9.7392
FMNL3	1.21209	3.5142
LRRC8A	1.21194	5.6109
LIMA1	1.21188	7.1068
DIXDC1	1.21139	7.985
DSE	1.211	12.3059
SOX11	1.21013	2.3898
ENPP4	1.20949	4.0122
PGM3	1.2086	15.4007
TIMM17A	1.20859	4.8582
CANX_1	1.2083	2.6558
DAP	1.20793	11.6602
MTFP1	1.20782	2.1051
SRA1	1.20268	10.6525
SH3BP5L	1.20155	18.2552
ILK	1.19999	8.6058
TUBB3	1.19959	3.8476
ADCY5	1.19904	1.9327
MYL12A	1.19809	14.001
BOK	1.19699	3.6453
SRF	1.195	14.07
KCNMB4	1.19323	1.925
BCAR1	1.19263	7.5156
FNBP1L	1.19251	5.9448
COG6	1.19221	7.1049
CDC42SE1	1.19084	14.4575
PLS3	1.18747	6.9229
CALU	1.18593	7.8091
PFN1	1.18556	14.6714
CD99_1	1.1851	1.9421
ARPC5	1.18432	19.5201
MPP2	1.18186	8.7962
PDE4D	1.17732	2.8678
SLC25A13	1.1761	3.8518
MYADM	1.17317	7.2818
MAPRE1	1.17313	8.973
PCNX1	1.1721	8.2631
DAD1	1.16959	9.5908
UCK2	1.16794	13.179
P4HB	1.16554	16.346
MIER2	1.16419	4.4241
SERAC1	1.16302	2.9714
DPYSL3	1.16261	7.2373
POLR1G	1.16248	2.1494
TMEM160	1.16204	2.975
SLC25A4	1.15768	5.9245
NADK2	1.15702	5.9766
MFAP3	1.15693	7.2232
OST4	1.15631	3.4337
MRAS	1.1552	9.6747
FAM171A2	1.15378	2.1314
FOXD1	1.15281	3.5309
CCDC167	1.15195	5.145
GLS	1.15101	9.2227
GP1BB	1.15035	2.0041
DYNLT3	1.14894	9.1337
IDI1	1.14709	3.8995
SEC23A	1.14502	7.4757
CLIC4	1.14408	10.5535
KPNA2	1.14395	3.4588
B4GALNT4	1.14068	1.6615
SLC35E1	1.1403	13.663
PPIB	1.13887	4.1953
SEPTIN11	1.13749	3.1986
TPI1	1.13645	9.2712
TAGLN2	1.13449	6.3823
ABTB3	1.1341	4.4465
VKORC1	1.13407	7.9634
LDB3	1.13248	2.6351
RNF152	1.13219	1.3126
DDAH1	1.12744	6.5101
MSN	1.1232	9.4957
LYPLA1	1.12248	12.7798
MZT1	1.12172	6.0391
MEX3A	1.12161	1.4192
SH3PXD2A	1.12153	4.6648
MAGED2	1.12106	6.5585
YWHAH	1.12065	6.8384
SLC22A4	1.11963	2.9896
DUSP23	1.11962	2.6718
YIF1A	1.11649	11.3404
PLEKHG5	1.11644	3.1501
RGMA	1.11434	1.613
GPR180	1.11399	4.0617
DBI	1.11387	2.6323
HDGFL3	1.11243	8.7059
MRC2	1.11174	4.8163
SIPA1L1	1.11168	7.1238
CORO2B	1.11113	1.5674
KCTD15	1.10899	1.613
LIN7B	1.10851	1.7651
TRO	1.10775	5.7704
CDC6	1.10731	1.537
SLC35B1	1.1071	4.3471
LOXL3	1.10596	3.7601
HSD17B10	1.10566	5.3813
CDK5R1	1.10544	1.7869
CEP170	1.10455	2.8586
TMED9	1.10361	4.9938
COX17	1.10316	3.464
HHIPL1	1.103	9.877
UBE2S	1.1017	3.3604
GOLGA6L4_1	1.09925	2.0748
CALM2	1.09607	10.626
ZNF69	1.09499	1.7126
FGF2	1.09411	1.648
BAIAP2L1	1.09389	6.1077
ENC1	1.09289	5.5396
DUSP3	1.09212	6.1444
KCTD10	1.08969	7.5818
MRPL41	1.08839	7.7517
ARSB	1.08831	8.8162
ASIC1	1.08811	2.457
INSIG1	1.0873	1.4276
ITGA11	1.0861	2.1539
LGALS1	1.08566	4.8604
SC5D	1.08557	17.1986
SH3KBP1	1.08508	6.1724
SACS	1.08388	9.0475
PDLIM1	1.08256	6.3401
DISC1	1.08059	3.1528
SWI5	1.07874	4.4434
SLC4A2	1.07863	7.8477
SFN	1.07812	1.3657
ANTXR1	1.0775	3.882
NDUFS5	1.07582	4.5712
NKX2-5	1.07513	1.4022
SMYD3	1.07462	6.7173
SRPRB	1.07331	7.2943
VPS53	1.07277	3.0649
COL3A1_1	1.07063	2.7624
TLN1	1.07013	13.0232
PHLDB1	1.07005	7.3436
GLRB	1.06645	5.2016
SNX24	1.06608	5.5706
TRIM46	1.0658	4.8378
ITGA4	1.06563	2.8563
GSTP1	1.06527	5.3569
SELENOS	1.06515	6.402
DNM3	1.06298	3.0384
A1BG	1.0622	1.4459
CCND2	1.06015	2.1119
SPRYD7	1.05935	7.9169
TXNDC5	1.05716	4.264
SLC25A12_1	1.05508	1.4785
ARHGEF9	1.05345	8.8718
GDF11	1.05307	2.6288
H2AZ1	1.05213	4.3499
DNAJB11	1.05068	8.3064
SLC35F2	1.04901	1.794
WDR1	1.04745	14.7949
CYP27C1	1.04531	3.9703
SEPTIN6	1.04516	1.4706
LOXL2	1.0446	2.0282
GPR155	1.04383	7.1643
POLD4	1.04314	8.9458
FAM98A	1.04254	3.8113
FAM89B	1.04249	4.5937
GARS1	1.04196	4.1151
RTL8C	1.04175	8.292
ANP32E	1.04162	3.8327
TCF4	1.03922	16.0107
TCAF1_1	1.03917	1.4773
KCTD12	1.03819	2.2726
VEPH1	1.03725	2.1406
WDR47	1.03604	6.2154
ZNHIT1	1.03601	6.1708
ACACA	1.03539	1.7863
FADS1	1.0347	3.135
DOCK9	1.0342	7.5242
FAM174A	1.03399	4.9252
RCN3	1.03193	6.2577
ADCY7	1.03164	2.4641
PLP2	1.03146	8.4038
PLK3	1.03112	10.5689
PHF20	1.03039	8.5905
TEAD4	1.02994	6.9126
MTRF1L	1.02966	9.0674
LBR	1.02956	4.2239
MINAR1	1.02924	1.4365
JADE1	1.0287	4.1014
COX7A2	1.02867	2.8172
EPB41L3	1.02826	4.3839
LOX	1.02815	1.3707
CTNNB1	1.02753	7.1335
MRTFA	1.02717	9.851
UBAP2	1.02487	7.9574
VMP1	1.02484	6.6091
FKBP10	1.02429	6.1724
MANF	1.02384	3.2535
NPTN	1.02288	12.3432
PXYLP1	1.02221	1.8086
TLNRD1	1.02202	2.1914
SEC61G	1.02201	4.6871
SLC25A32	1.02185	11.0723
CDH11	1.02162	2.4233
PGAM1	1.02083	5.0965
NDEL1	1.02028	9.7196
CKAP4	1.02027	5.4814
ZNF668	1.01966	5.9297
UBE2Q2	1.01884	12.3609
WDR41	1.01845	8.21
RAD54B	1.01725	1.6412
TBC1D10A	1.01711	10.0374
XBP1	1.01703	7.7286
TMCO1	1.01656	4.1201
CRY1	1.01654	3.1778
CDKN2D	1.01553	2.7279
RABAC1	1.01488	8.1741
PTS	1.01222	4.7566
FNDC3B	1.01212	4.6987
TIAM1	1.01185	3.2729
SLC7A1	1.01047	2.8537
NPIPA9	1.01037	1.8066
AZIN2	1.00853	1.4907
MARCKSL1	1.00775	1.8741
SNX4	1.00759	4.4552
TMED3	1.00721	3.9213
SPTLC2	1.00582	3.9155
YIF1B	1.00497	2.6193
TCP11L1	1.00415	11.4952
HIC1	1.00354	5.119
SNX33	-1.00129		6.7689
MAP3K12	-1.00192		4.5547
UBAP1L	-1.00199		1.6615
CTSD	-1.0021		2.2667
IFT140	-1.0036		4.7198
CCDC71L	-1.00382		5.5629
ARHGAP45	-1.00394		1.7557
ACCS	-1.00541		5.2188
TTC12	-1.00549		6.7053
TYSND1	-1.00596		4.3291
ADAMTS7	-1.00598		2.4114
TBX1	-1.00704		2.0722
ENOSF1	-1.00938		8.8998
AMDHD2	-1.01004		2.4737
HOXD9	-1.0117		1.8504
RILPL2	-1.01185		5.1449
THEM6	-1.01234		4.9316
ATP2B1	-1.01269		4.4392
BRD2_5	-1.01297		1.9608
CLBA1	-1.01369		5.491
STARD9	-1.01414		4.3067
MDGA1	-1.01433		5.0353
SLC27A1	-1.01466		4.3358
TRPV2	-1.01606		1.4466
FUZ	-1.01654		4.5719
MEF2C	-1.01701		2.9093
DYNC2H1	-1.01772		6.9183
TOP1MT	-1.01778		3.2134
ARRDC3	-1.01803		2.8625
CCDC74A	-1.01804		1.9236
NCEH1	-1.01882		1.8153
AMOT	-1.02063		2.0998
NOP53	-1.02068		4.1099
ARHGAP12	-1.02285		3.1229
AVPI1	-1.0235		1.7573
RALGPS2	-1.02353		4.1521
HIPK2	-1.02355		4.9408
SAT1	-1.0252		6.2804
EDA2R	-1.02642		2.8212
DTWD1	-1.0286		10.1933
HOXC4	-1.02919		3.6453
RNF24	-1.03004		7.2609
PDZD4	-1.03117		1.597
PLA2G6	-1.03162		3.7902
TMEM116	-1.03203		3.6279
RAB3D	-1.03222		3.1345
ITPRID2	-1.03422		3.0887
IL1R1	-1.03435		2.5058
TMEM63A	-1.03575		9.4823
NID1	-1.03587		3.8878
MFSD6	-1.03588		2.3079
BBS5	-1.03621		2.569
TTC39C	-1.03645		2.0817
DNASE1	-1.03673		3.0751
MST1	-1.03776		1.3824
ZNF713	-1.03804		1.6387
SOCS7	-1.03878		3.1358
RFTN1	-1.03907		4.8121
ZNF888	-1.04099		2.9899
PTPN2	-1.04181		8.6261
NDRG1	-1.04184		2.2937
ZNF341	-1.04406		2.2891
MOV10	-1.04633		6.5142
ZFP14	-1.04646		4.0699
PKIG	-1.04726		3.9347
ADSS1	-1.04783		1.3879
TMEM220	-1.04876		2.3429
RAET1G	-1.04885		1.3245
MIDEAS	-1.04947		5.4883
MAP3K8	-1.05063		3.562
ZFHX4	-1.05107		12.0613
ABCC1	-1.05238		3.6421
IFIT5	-1.05267		1.3578
NPHP1	-1.05337		4.1483
ACOT11	-1.05369		2.5622
DNALI1	-1.05476		3.4641
LYST	-1.05574		6.9755
TTLL3	-1.05628		3.6524
PEX11A	-1.0564		4.1013
CHST1	-1.0564		1.6615
GLRX	-1.05715		2.14
KAZN	-1.05842		3.3179
WDR31	-1.05915		2.8553
TBL1XR1	-1.06011		3.7634
PGPEP1	-1.0605		5.2731
MRPS6	-1.06051		2.3246
TRIM38	-1.06086		2.8657
ETNK2	-1.06171		3.6114
RFFL	-1.06177		2.483
SFXN5	-1.06225		4.9558
ARHGAP42	-1.06249		6.9085
ADAMTSL1	-1.06323		3.0341
VILL	-1.06347		3.2203
CEP126	-1.06455		2.5824
MINDY1	-1.06461		3.7466
SNX9	-1.06466		5.9832
MFSD13A	-1.06867		1.985
AVIL	-1.07162		3.5035
FBN2	-1.07528		1.4053
NINJ1	-1.07574		3.9754
LY96	-1.07647		1.58
WDR90	-1.0782		8.0501
TMEM200B	-1.07879		5.088
HTRA3	-1.08018		1.4527
ZNF396	-1.08084		1.9511
MINDY4	-1.08176		3.4078
VAMP5	-1.08178		3.2474
PCDHGB6	-1.08242		4.7651
COQ8B	-1.08294		7.0777
NFATC1	-1.08318		6.5248
AMT	-1.08368		2.589
LOC124900647	-1.08391		1.7672
CHKA	-1.08405		3.8472
ALOX12	-1.08507		2.3481
OPHN1	-1.08548		2.2955
SLC18B1	-1.088		3.267
LETM2	-1.08826		3.1642
PSD2	-1.08929		1.4126
CD248	-1.08947		1.435
SDR42E1	-1.09027		3.427
GPD2	-1.09213		2.9781
SAP30L	-1.09234		4.6204
CDK5RAP2	-1.09334		15.2086
C3orf62	-1.09357		3.5113
GUCY1A2	-1.09367		1.3007
ABCA5	-1.09456		2.5877
TNFRSF11B	-1.0947		2.1275
POU6F1	-1.09557		4.312
COLQ	-1.09702		1.4795
TMEM276	-1.0983		1.6292
HDAC4	-1.09884		5.0444
CCDC136	-1.09893		8.9009
CNIH3	-1.10046		1.5391
CCN6	-1.10071		3.4441
GAL3ST4	-1.10081		2.08
KHDC1	-1.10128		2.594
TMEM62	-1.10154		1.9766
SLC7A7	-1.10227		3.2845
ANTXR2	-1.10229		9.1509
CPED1	-1.10411		3.4134
ZNF446	-1.10449		5.5698
DENND6B	-1.10472		3.4501
PML	-1.10495		1.9078
NATD1	-1.10499		3.5818
FOXL1	-1.10568		4.6769
ITGA3	-1.10821		2.8947
PCDHGB2	-1.10921		1.8467
CFH_1	-1.10969		1.9784
CLMN	-1.10988		2.238
KIF27	-1.11254		2.6668
EFEMP1	-1.11355		7.3361
STOX2	-1.11443		1.5943
CTNNAL1	-1.11497		8.8498
ZNF219	-1.1169		2.5515
RND3	-1.11752		1.9648
EMP2	-1.11827		3.2942
CAB39L	-1.11847		3.8817
SLC22A5	-1.11928		2.1388
LPAR1	-1.12135		5.3039
LPCAT1	-1.12155		2.2918
AXIN2	-1.12203		1.3395
SETBP1	-1.12272		5.2963
VSIR	-1.12276		5.9172
MBNL3	-1.12557		2.1931
ATXN7L2	-1.12581		3.1293
MYO5B	-1.12603		4.5617
ZC3H7B	-1.12625		7.4255
LNP1	-1.12697		1.8853
TEF	-1.12778		4.6136
CMBL	-1.12803		12.6842
CATSPERE	-1.1295		1.5189
HSF4	-1.13026		2.0663
TSHZ1	-1.13054		5.6283
LOC728743	-1.13431		3.5765
SNX21	-1.13504		9.8866
ANKFY1	-1.13533		7.1991
CD44	-1.13728		10.7794
HLA-DPB1_2	-1.14001		1.6101
PHF24	-1.14021		1.6341
ZNF214	-1.14022		3.1278
CCDC171	-1.14117		3.123
KAT2B	-1.14133		5.6524
EPHX2	-1.14177		6.0907
NRXN3	-1.14243		4.0847
NT5C3A	-1.14271		1.8659
SLC48A1	-1.1443		2.3829
OAF	-1.14529		4.8106
SPTBN4	-1.14561		3.123
EML6	-1.1463		1.4794
NFKBIA	-1.14707		5.5808
NEK8	-1.14856		4.1647
RUBCNL	-1.14859		1.7381
PLTP	-1.14954		3.0781
SHROOM3	-1.15134		5.6613
GPRASP1	-1.15213		4.1516
CARD10	-1.15237		2.2332
RELB	-1.1553		5.1167
DPYSL2	-1.1568		4.0899
MASP2	-1.15681		1.4244
LGALS3	-1.15756		7.2569
PLEKHH2	-1.15764		4.4251
FAM3C	-1.15785		2.5273
PCDHGB7	-1.15823		4.7508
MLKL	-1.15843		1.8037
TTYH2	-1.15909		2.1371
HOXA5	-1.1596		6.0024
GRTP1	-1.15989		1.4888
WDR19	-1.16085		11.4467
NUTM2D	-1.16143		1.7442
MKNK2	-1.16301		2.0753
CMKLR1	-1.16663		3.2444
PHACTR1	-1.16959		1.5456
DUOX2	-1.16978		1.4534
SERPINF1	-1.1744		1.6617
ZNF345	-1.1744		2.9896
C15orf62	-1.17496		1.8791
HOXA3	-1.17538		6.3826
CCDC146	-1.1755		2.015
PAQR5	-1.1765		3.2508
ZNF521	-1.18055		9.641
L1CAM	-1.18104		1.4155
CLU	-1.18284		2.8516
RUNX1T1	-1.18353		2.6314
FAM174B	-1.18438		3.7947
TMPRSS9	-1.18493		1.9106
ITPK1	-1.18622		1.3268
CYRIA	-1.18732		9.897
SLC12A2	-1.1885		3.0236
SEPTIN9	-1.19179		11.6303
ZBTB42	-1.19229		3.0384
PTMA	-1.19256		6.7975
PIP5KL1	-1.19285		3.0005
ARRB2	-1.19303		3.1815
MAOA	-1.1932		2.0518
PER2	-1.19413		3.4955
COL4A5	-1.19558		4.3903
MFHAS1	-1.19778		3.0403
FTL	-1.19964		10.1876
DCLK1	-1.20066		1.7663
SARDH	-1.20078		2.0421
ZNF681	-1.20263		1.3904
MYH14	-1.20416		5.7656
DGKG	-1.20499		1.9533
ANKRD23	-1.2083		1.8611
IL1RL2	-1.2104		2.5065
SLC16A5	-1.21077		2.955
IRAK3	-1.2114		3.6906
PNMA8B	-1.2123		4.1924
HLA-A	-1.2126		2.1503
TNFSF12	-1.21318		6.5585
LAMA1	-1.21334		3.777
TRAFD1	-1.21505		2.9265
NFE2L3	-1.21654		2.246
TRPV1	-1.21813		3.582
GIGYF1	-1.21976		7.2377
CNTNAP1	-1.21983		7.2969
DUOX1	-1.22018		4.015
STK17B	-1.22091		2.928
IFITM2	-1.22138		2.3528
PTGFR	-1.2214		5.2986
PRRX2	-1.22781		2.3548
H6PD	-1.22819		9.0887
GDF7	-1.22918		3.4875
MTHFR	-1.22991		7.5506
NME5	-1.23084		3.1388
MYH7B	-1.23279		1.3556
TSNARE1	-1.2331		3.9196
RHPN1	-1.23399		1.3536
EFNB2	-1.23446		8.4719
ZNF578	-1.23569		3.0912
SLC9A3	-1.23575		6.7432
DMGDH	-1.23642		1.5399
MITF	-1.23824		5.7152
MTSS2	-1.23831		3.4879
ISYNA1	-1.23985		4.5794
CSKMT	-1.24164		2.9916
L3MBTL1	-1.24281		3.1257
C14orf93	-1.24406		4.9097
NR1H3	-1.24615		2.4182
EPB41L4B	-1.24741		3.8327
TRIM56	-1.24746		6.5585
C1orf56	-1.24758		1.704
WWC1	-1.24803		4.2425
ICA1L	-1.24842		1.8371
THNSL1	-1.24916		6.4121
RBM43	-1.24989		10.6229
FLCN	-1.2508		9.2923
FOXF1	-1.25085		5.0435
EFNB1	-1.25462		2.5473
NFIB	-1.25471		2.9057
PTCHD4	-1.25477		1.4597
RNF182	-1.25477		3.5107
ANK3	-1.2583		2.3458
PIK3R1	-1.25881		6.1877
TRABD2B	-1.25911		1.4027
LAMA4	-1.26021		1.8023
SCART1	-1.26031		2.887
NT5E	-1.26286		1.5382
CHEK2	-1.26344		1.767
SEC31B	-1.26415		4.0895
LURAP1L	-1.26448		2.1408
CCDC74B	-1.26542		1.5393
KLHL15	-1.26593		7.5234
BTG1	-1.26637		6.5834
TRAF3IP2	-1.2719		9.413
APOBEC3C	-1.27331		10.9971
SLC34A3	-1.27342		1.6455
GREM1_1	-1.2746		2.4407
SLC43A1	-1.27602		1.5569
ARID5B	-1.2772		8.5586
PLEKHF1	-1.27724		5.0575
LAMB3	-1.27784		7.7952
EMP1	-1.27812		15.3225
TLR1	-1.2787		3.2828
C10orf143	-1.27899		2.0797
DNAH1	-1.27955		7.9568
ZNRF2	-1.28141		5.7808
CEP19	-1.28147		3.2233
JAKMIP3	-1.28151		3.589
H2AC6	-1.28343		1.9303
GARNL3	-1.28439		2.0384
LOC124900276	-1.28541		8.0235
PSTK	-1.28913		2.2764
SVIL	-1.29034		8.4505
SERP2	-1.2904		2.0682
PLCD3	-1.29347		5.7707
HSBP1L1	-1.29358		3.2508
RASL10B	-1.29477		2.1598
PRKCE	-1.29545		3.5151
TWIST1	-1.29565		7.3182
SMOX	-1.29624		5.4012
C17orf67	-1.29638		2.0165
ACVR2B	-1.29647		4.9942
TNFAIP8	-1.29655		3.3223
ZIC1	-1.29913		13.3394
HECW1	-1.30105		2.2935
RIMBP2	-1.30121		2.8628
DNAAF11	-1.30141		2.3387
HR	-1.3043		3.242
ESPNL	-1.30466		1.8189
MAF	-1.30511		8.5256
MTARC1	-1.30562		2.9511
ITPKB	-1.30854		8.1094
SGSH	-1.30855		5.7542
FMO4	-1.30902		4.1251
ST6GALNAC5	-1.30967		5.8745
ERAP2	-1.30986		1.7774
LRRC4C	-1.31039		1.785
GDPD3	-1.31323		1.5981
ARHGAP18	-1.31353		1.6659
FYCO1	-1.31398		8.4658
NOTCH1	-1.31415		3.0003
RABL2A	-1.3155		4.3358
GVQW3	-1.31942		5.0105
DNAJC22	-1.31994		2.1781
GPC4	-1.32209		2.5044
ABCC1_1	-1.32245		5.6747
AGTR1	-1.32284		2.2507
LRRC66	-1.3289		3.0287
CTSO_1	-1.33144		1.5737
H4C15	-1.33259		4.3377
RXRA	-1.3372		4.6212
HOXA6	-1.33814		4.7137
ADAMTSL4	-1.33833		4.3471
COL15A1	-1.33893		2.5089
CREB5	-1.34086		4.4207
RNF130	-1.34283		11.0971
LRRC73	-1.34283		1.6292
SIX2	-1.34532		6.8195
SP100	-1.34778		2.6215
TSSK3	-1.34838		2.5547
CHD9NB	-1.34861		2.6782
SNTB1	-1.34953		1.9293
ADGRE5	-1.35236		9.2348
VARS2_2	-1.35417		1.5555
PRDM16	-1.35418		3.8262
GTF2IRD2	-1.355		2.7624
EGR1	-1.35711		3.6888
ASPRV1	-1.35805		7.3906
PARD3B	-1.35826		5.8597
RAB40A	-1.36029		3.7154
EXOC3L1	-1.36431		1.5474
DNAI4	-1.36448		5.3492
SASH1	-1.36711		7.7157
SLC8B1	-1.36874		7.6268
SH3BP5	-1.37012		9.4852
KATNAL2	-1.37257		3.9117
TRPV3	-1.37282		1.5631
CDIN1	-1.37528		7.4703
ZSCAN31	-1.37528		2.8705
ARHGEF37	-1.37602		2.3562
IFFO1	-1.37668		13.7508
TM4SF1	-1.37813		3.8878
PPIF	-1.37883		1.7573
BCL3	-1.38087		13.026
HOXA13	-1.38206		1.7221
TLE1	-1.38231		5.7432
NR2F1	-1.38358		5.2854
PRX	-1.38463		3.3538
PLIN4	-1.38672		1.7263
BHLHE41	-1.38776		2.7745
LOC124900420	-1.38983		2.3644
ST8SIA1	-1.39154		6.1056
CYP1B1	-1.39308		1.6234
SAMD5	-1.39502		5.1707
AASS	-1.39888		6.0425
GBP3	-1.39955		5.5574
TMEM119	-1.39969		1.913
SOX13	-1.40065		4.1452
COLGALT2	-1.4008		5.024
CAPS	-1.40664		1.8471
NFIA	-1.40834		15.3661
TLR5	-1.40981		2.6521
ACADS	-1.41008		4.6892
GTF2IRD2B	-1.41051		8.7709
C1orf21	-1.4128		13.7372
AMIGO1	-1.41322		5.321
ZNFX1	-1.41391		2.4503
ZNF273	-1.41631		3.6812
HACD4	-1.41857		20.2019
FRRS1L	-1.42037		1.9916
SOCS5	-1.42149		8.7268
ENPP2	-1.42198		6.0816
TMEM184A	-1.4223		1.5192
ARFGEF3	-1.42241		1.9603
GNPDA1	-1.42345		5.2359
RAPGEF3	-1.4244		5.5641
IGFBP4	-1.42666		11.822
TNFRSF10C	-1.42714		3.1716
STEAP3	-1.42838		6.9931
STAT2	-1.43019		5.0899
ASS1	-1.43035		5.3045
DOCK3	-1.43304		1.4534
GRIK2	-1.43472		5.1763
REV3L	-1.43472		7.2124
ANKRD53	-1.43612		1.3448
TDRP	-1.43704		5.9037
ARHGAP44	-1.43784		10.1312
CFAP54	-1.43992		1.4094
CITED2	-1.44225		3.433
NUDT7	-1.44386		2.2295
SH2B2	-1.44416		2.8399
DUSP5	-1.44422		2.245
TFPI	-1.44449		2.0933
KRT8	-1.44601		2.2695
CFAP69	-1.44641		2.5265
RAB3IL1	-1.44805		4.5075
COL24A1	-1.45112		1.4939
TRIM14	-1.45463		1.9188
AMPD3	-1.45499		3.7858
IFITM3	-1.4552		2.7125
HOXD11	-1.45652		4.0302
FBXW10B	-1.4572		2.1981
IDNK	-1.45981		2.9843
OLFML2B	-1.46508		2.1371
VAMP8	-1.46509		1.9413
CCDC122	-1.46612		3.5061
RBKS	-1.46828		3.5299
GJD3	-1.46964		3.6817
PLPPR4	-1.46968		2.8671
LRRK1	-1.47121		20.227
S100A3	-1.4753		3.1509
RGL3	-1.4754		3.24
ADHFE1	-1.48377		4.4744
FMN2	-1.48387		9.0715
ANXA9	-1.4848		2.8516
NHEJ1	-1.48542		6.0784
ADAMTS1	-1.48571		6.889
HECW2	-1.48892		6.8416
CDNF	-1.49279		2.6305
NPAS3	-1.49351		1.5631
AHNAK2	-1.49397		5.375
ADGRG2	-1.49409		4.6705
IRX2	-1.49853		1.3368
MAST4	-1.49998		6.9325
NPTXR	-1.50016		2.7718
TAPBP_3	-1.50183		1.4622
MGARP	-1.50339		4.0006
CTSH	-1.50373		2.5975
S100A10	-1.5052		14.7313
RASA4B	-1.50538		1.4852
BSN	-1.50558		1.9158
EGFR	-1.50564		12.3217
CEBPD	-1.50938		9.9181
ENOX1	-1.5108		4.2926
FAM167A	-1.51219		1.7548
CYP7B1	-1.51264		2.6734
FRMD8	-1.51399		13.551
GBGT1	-1.51511		5.2416
ERMP1	-1.51673		5.1726
SEMA3A	-1.51982		2.6145
PDZD7	-1.52103		1.5418
TRIM2	-1.52191		18.1839
ADAMTS5	-1.52297		2.2078
IGDCC4	-1.52443		2.0638
LRRC20	-1.52542		5.6455
FKBP5	-1.52556		3.1042
MBP	-1.52642		15.6167
HLA-A_7	-1.53373		2.9864
GSTM4	-1.53548		9.8705
AIFM2	-1.53775		4.5477
CCDC103	-1.53791		2.3169
GSC	-1.53934		1.7951
CREBRF	-1.53941		13.265
GSE1	-1.53954		4.9393
HLX	-1.53998		4.1434
BDKRB1	-1.54016		1.4158
ARHGEF33	-1.54256		1.3545
PTGER4	-1.5438		7.1753
DISP2	-1.54436		2.6552
GPR162	-1.54468		1.8708
PDK3	-1.54799		13.2334
LPIN1	-1.54816		15.4808
PSMB10	-1.54844		3.9333
RNF144A	-1.54914		1.6118
NEIL1	-1.54927		5.823
AP1S3	-1.55075		1.4309
RABGAP1	-1.55117		6.9695
ZCWPW1	-1.55198		3.6038
ZFP36	-1.55235		13.2334
SPIRE2	-1.55238		3.3389
ECHDC2	-1.55292		7.1676
SEMA3F	-1.55497		2.1403
NMI	-1.55541		1.9183
SPEF2	-1.55552		6.5094
TRIM25	-1.55855		4.0854
TXNRD1	-1.55878		5.0718
TNS2	-1.56074		12.1981
HPSE	-1.56191		1.6043
PSEN2	-1.56573		7.4895
RNF213	-1.566		3.1648
EFNA1	-1.5685		1.38
ITGA7	-1.57003		9.5222
GLTPD2	-1.57042		1.4597
GNRH1	-1.57164		3.9514
PELI2	-1.57179		7.4965
FAM86B2_1	-1.57303		1.5803
CRYBG1	-1.5754		15.2662
CARNS1	-1.57644		2.1424
LONRF2	-1.57653		2.2283
KIAA1671	-1.57685		8.8965
ALDH3B1	-1.57886		10.6058
ODAD1	-1.58115		1.5706
NRIP2	-1.58315		2.0348
FSIP2	-1.58673		1.6795
SDC4	-1.5882		12.8916
TNFAIP2	-1.59041		10.1069
NEB	-1.59085		2.2289
GUCY1B1	-1.59138		1.9289
TMEM130	-1.59415		6.1085
HOXD4	-1.59464		3.9222
ACVRL1	-1.59652		7.2418
TREX2	-1.5979		1.5123
CA5B	-1.60172		14.2822
ARHGAP25	-1.6032		1.562
SHANK2	-1.6041		7.0275
NEBL	-1.60707		3.7489
NUTM2A	-1.60759		1.7687
CYP46A1	-1.61646		1.4199
TMEM232	-1.61841		4.4544
TBX18	-1.61891		15.7623
SHFL	-1.61937		3.1876
FSIP1	-1.61988		2.4897
SAV1	-1.62172		13.4143
SIX1	-1.62303		12.0497
PKDREJ	-1.62365		1.7195
MDK	-1.62461		14.4342
SLC12A7	-1.62523		1.6513
SLC37A1	-1.63197		4.1179
CCDC3	-1.6345		2.592
CLIC6	-1.63699		1.6032
PKP3	-1.63776		1.3556
ANO5	-1.63778		4.0959
JAG2	-1.63945		1.5538
ZMYND12	-1.64083		1.5463
THRB	-1.64096		5.746
CACNB2	-1.64568		2.3987
CFAP70	-1.64615		4.5777
SPATA25	-1.6481		2.2827
PTGER2	-1.64915		3.18
GNAL	-1.65423		1.8963
FES	-1.65483		6.8521
EBF1	-1.65546		4.6971
SNX10	-1.65847		2.0613
GLI3	-1.65866		25.6039
HEXD	-1.65947		7.8876
ERAP1	-1.65999		15.2408
CHD5	-1.66054		3.0265
C1RL	-1.66422		2.783
RIPK4	-1.66602		12.3589
TMEM178B	-1.66637		4.2154
ACACB	-1.66936		5.3121
CD14	-1.66983		3.5142
RASSF5	-1.67004		3.6965
FN3K	-1.67102		2.7198
DMTN	-1.67149		2.4789
UNC93B1	-1.67308		4.0693
SLC5A3	-1.67419		7.2917
LRATD1	-1.67639		5.0575
GREB1L	-1.67734		2.9474
PTGES	-1.67777		2.2953
PTPRG	-1.67777		14.2445
SPON1	-1.67952		2.2319
CPT1A	-1.67981		5.9553
DRC3	-1.68189		3.4689
IRX5	-1.68255		4.212
SESN3	-1.68282		5.7145
FCRLB	-1.68403		2.637
ANXA2R	-1.68668		2.2283
LOC112268016	-1.68746		2.7523
CDO1	-1.69009		2.8917
ABCA7	-1.69018		5.7685
ZFPM2	-1.69233		3.2592
JAK2	-1.69256		14.5323
PLD6	-1.69372		1.5514
SCUBE2	-1.69539		3.3772
CTSC	-1.69551		4.5683
SQSTM1_1	-1.69639		1.7046
SUPT20HL1	-1.70504		1.757
NR4A3	-1.7051		1.7561
STAT5A	-1.70867		13.8949
PLXNB1	-1.71182		25.4564
ICAM1	-1.71661		3.7012
FAM111A	-1.71746		13.4261
SLC23A3	-1.71804		2.1879
IRX3	-1.71822		4.1858
TACC2	-1.72101		14.2347
BCL2	-1.72333		4.6175
PER3	-1.72447		11.1189
RPS6KA5	-1.72474		1.9189
IL31RA	-1.72534		12.6941
CCDC170	-1.72587		4.5737
CERS4	-1.7278		7.4253
SLC6A6	-1.72831		3.8246
DPYD	-1.72984		23.3587
CMYA5	-1.73067		10.1328
CARD6	-1.73188		15.164
PRCD	-1.73191		2.2088
CACNA2D2	-1.73373		1.7179
ALDH5A1	-1.73514		4.0852
SCNN1D	-1.73528		4.0696
SYNGAP1_1	-1.73539		2.9858
EBF3	-1.73755		3.8507
SMAD9	-1.74081		4.0529
OBSCN	-1.74183		8.5604
GBP2	-1.74266		3.017
TSPAN32	-1.74387		6.3855
HLA-A_6	-1.74824		3.7467
IRF1	-1.74926		4.0713
FXYD1	-1.74976		1.4969
PLGLB1	-1.75122		2.1872
RGMB	-1.75239		7.1371
HLA-C_1	-1.75314		1.8212
PROS1	-1.75565		21.9638
LRRC43	-1.75657		1.7238
SCN4B	-1.76089		3.7088
CTSL	-1.76443		3.0184
LIN7A	-1.7659		1.4568
AGT	-1.76842		3.3759
VWCE	-1.77118		2.6477
LYNX1	-1.77132		13.781
PRDM8	-1.77184		3.8933
HYAL1	-1.77243		3.6786
CDHR2	-1.77385		1.307
STS	-1.77493		9.2696
EVA1C	-1.77807		3.0456
LOC124901001	-1.77895		1.7479
ACTR3C	-1.78068		1.615
PYCARD	-1.78203		5.2421
DIPK1B	-1.78242		2.246
ANGPTL2	-1.78302		4.8786
ECE1	-1.78347		16.0732
SHC3	-1.78502		2.1547
SYT9	-1.78624		5.1656
CRISPLD1	-1.79033		3.0141
LRRC61	-1.79243		1.6352
FBXO2	-1.79246		4.8602
TRAF1	-1.79515		9.1331
HOXD10	-1.79653		3.2413
CA11	-1.79681		3.9801
SLC6A16	-1.79738		1.7663
MOXD1	-1.80023		9.7885
SEC14L6	-1.80157		6.8458
CRACR2B	-1.80175		2.543
EEPD1	-1.80493		5.0855
TNFRSF19	-1.81015		2.2954
CD72	-1.81264		1.933
CIITA	-1.81358		7.7452
NRP1	-1.81368		10.6142
VWA5A	-1.81586		21.3695
MYCBPAP	-1.81598		3.3207
AR	-1.8196		6.5952
FBXL14	-1.82029		5.689
F2R	-1.82198		12.0647
CACNG4	-1.82363		1.6327
SP140	-1.82375		1.8818
FZD4	-1.82617		11.981
PTGIS	-1.82776		7.8905
DOCK8	-1.82889		4.5338
GPNMB	-1.83696		15.0935
FAM86B1	-1.83734		1.9048
DMKN	-1.83803		5.1123
CRACDL	-1.83911		1.5939
RAC2	-1.84006		2.4427
ABCA4	-1.84332		2.583
CCDC85B	-1.84438		6.0667
FAT4	-1.84544		22.8819
BCO2	-1.84567		2.3923
DENND3	-1.84668		7.6011
SLC2A9	-1.84683		4.0177
ACSS3	-1.84741		5.8404
IFI16	-1.85077		12.4159
WDR86	-1.85317		5.3152
RDH5	-1.85436		9.0514
SLC25A27	-1.85712		13.3582
FBXO17_1	-1.86003		1.4894
FTH1	-1.86101		8.855
AHR	-1.86391		14.2401
CAPN3	-1.8644		5.8378
CDC25B	-1.86472		5.4786
TNFSF13	-1.86907		2.8224
CTIF	-1.86971		2.9221
SMAD6	-1.87031		23.5473
CPZ	-1.87263		10.4381
SLC29A2	-1.87434		4.7865
HLA-F_6	-1.87857		1.6166
FGF7	-1.88176		11.1447
TRIM21	-1.88254		2.8322
FAT2	-1.88867		2.0663
SERPINI1	-1.88868		11.9929
SNCAIP	-1.89247		1.9569
CD40	-1.89436		8.9307
MGST1	-1.89458		12.9215
NMNAT3	-1.90087		3.2781
S1PR3	-1.90313		2.1879
ZNF483	-1.90783		14.1385
TAPBPL	-1.90794		5.2721
TENM1	-1.90812		1.9626
CACNA1G	-1.91008		1.3315
MST1R	-1.91038		1.6366
RIN1	-1.91347		13.1608
ZDHHC23	-1.91479		1.7718
CDK18	-1.9174		4.7923
KLHL3	-1.91923		5.2731
NLRC3	-1.92203		2.1075
STOM	-1.92221		18.4754
ADORA2A	-1.92295		1.5641
INSYN2B	-1.92412		1.4023
CUZD1	-1.92784		1.8032
CITED4	-1.92804		2.1326
CCDC69	-1.92983		3.4434
AOC2	-1.93003		2.8705
SOCS3	-1.9324		6.788
CLIC2	-1.93448		1.3653
CYBRD1	-1.93598		16.5022
FBLN7	-1.93904		10.1657
GULP1	-1.93921		5.3012
TMEM30B	-1.94445		19.8762
DGAT1_1	-1.9477		1.3058
SPX	-1.94847		1.7941
NHSL2	-1.95004		4.1815
ANGPT1	-1.95605		5.015
SLC2A5	-1.95936		2.1444
YPEL4	-1.96225		2.8893
CCL2	-1.96469		4.7216
ZNF33B	-1.96581		7.1452
AK5	-1.96618		2.0841
PHYHD1	-1.96621		9.6602
PAX9	-1.97168		18.9381
ALG1L2	-1.97273		1.3389
RASSF9	-1.97599		2.6762
EFNA5	-1.9762		3.5477
PM20D2	-1.97791		10.5104
GPR78	-1.9815		1.4895
FBLN2	-1.98696		4.4756
HLA-C	-1.98742		1.6906
ATXN7L1	-1.99088		8.1937
ZDHHC14	-1.99107		11.677
CADPS2	-1.9929		2.9306
CPM	-1.99453		4.7499
NOS1AP	-1.99572		2.1413
FZD5	-2.0052		2.3287
SMIM10	-2.00714		11.5022
KCNK2	-2.00898		3.5768
CIMAP3	-2.01041		3.4807
PIR	-2.01296		9.9344
SELENBP1	-2.01335		4.0248
GFAP	-2.01548		3.6889
RDH10	-2.02078		9.5446
PAPLN	-2.02129		8.938
TBX2	-2.02201		14.2401
CSGALNACT1	-2.02229		9.3347
PIEZO2	-2.02405		13.0573
KCNJ15	-2.02896		1.6232
COQ8A	-2.02936		10.4558
CLCNKB	-2.03396		1.3022
CNKSR3	-2.0385		31.0752
SLC2A12	-2.04029		28.9651
KCNA4	-2.04472		2.0753
A4GALT	-2.04541		15.3492
GLUL	-2.05016		10.7433
HMOX1	-2.05136		17.4132
AARD	-2.05329		5.1566
BLACAT1	-2.05396		1.4732
BCL2L11	-2.05517		7.7984
IRF2	-2.05719		18.7591
PCDHGC3	-2.05724		29.0043
MID1	-2.05821		7.0779
SFMBT2	-2.05838		1.7987
DAPK1	-2.05862		7.8808
FOSL1	-2.06214		3.2749
RAB36	-2.06219		13.3419
HLA-A_2	-2.0632		2.676
SYTL3	-2.06562		4.8172
DENND2A	-2.06663		2.7703
TBC1D10C	-2.07017		2.8815
ZNF620	-2.07244		2.5191
KITLG	-2.07265		9.5993
MMRN2	-2.07377		3.4254
LSAMP	-2.083		30.0914
MAP7D2	-2.08614		1.4222
CBX7	-2.08663		22.4522
PNPLA7	-2.08844		8.4583
ADCY3	-2.08955		14.2231
C1S	-2.08962		14.6229
LRRN4CL	-2.09058		8.4768
DNAH5	-2.09098		3.1479
CDON	-2.09541		14.0204
DTX4	-2.09679		4.0052
MBOAT1	-2.10615		5.6163
CYP27A1	-2.10802		14.9838
C5	-2.11263		6.3823
C1QL1	-2.11386		4.0791
KRT19	-2.11447		3.3147
ZMAT4	-2.1174		3.8218
CD9	-2.11963		6.2169
PSME1	-2.12204		8.8371
LOC124901165	-2.12212		1.5266
GALNT12	-2.12333		4.2345
P3H2	-2.12547		30.1964
IMPA2	-2.12808		4.3819
ADH6	-2.12946		1.358
KCNQ3	-2.13525		3.0838
FOXRED2	-2.13634		23.7611
FAM110B	-2.13744		6.3766
PLIN2	-2.1375		24.2185
HHIPL2	-2.13859		8.3307
MGP	-2.13977		7.46
BAHCC1_1	-2.14721		14.7512
SYNE2	-2.14934		5.4347
PTCH1	-2.15288		13.229
P2RX6	-2.15665		2.4748
STAMBPL1	-2.15906		3.7513
EPHX1	-2.15906		28.8112
IL18R1	-2.15921		2.402
NYAP1	-2.16166		2.5968
PRKAR2B	-2.17045		9.3992
EPAS1	-2.17143		22.2817
EPHB6_1	-2.1765		3.865
TESK2	-2.18064		12.418
ELOVL2	-2.18269		8.805
STAP2	-2.18326		3.2051
SLC43A3	-2.18568		11.8734
KANSL1_1	-2.19849		1.3248
DEPP1	-2.20033		18.0618
IRF7	-2.20304		1.3867
SAMD12	-2.21392		11.6394
MRGPRF	-2.21393		23.6201
CCDC85A	-2.21394		11.4964
GPR132	-2.21712		1.6235
ST6GAL1	-2.2193		14.6724
CDC42EP4	-2.22442		40.6935
RND2	-2.22566		2.0379
ATP8A1	-2.22976		5.3493
PTPRU	-2.23243		13.228
AMY2B	-2.23361		8.973
DGLUCY	-2.24088		12.8345
ARMC12	-2.24136		2.8026
NQO1	-2.2434		10.8203
TMEM71	-2.24617		2.1325
BAHCC1	-2.24782		12.3112
ANKRD35	-2.25002		7.8591
DCN	-2.25097		25.717
C1orf115	-2.25138		2.5694
ROBO2	-2.25502		7.492
SBSN	-2.26178		8.7969
KAZALD1	-2.26349		11.3727
IGFBP6	-2.26395		7.6272
KCNIP3_1	-2.27072		3.017
LY6K	-2.27269		6.2798
FGFR2	-2.27288		4.3295
ANGPTL5	-2.27434		26.5207
DAPK2	-2.27483		6.7487
FAM86B2	-2.27833		2.4618
ELFN1	-2.27966		2.6605
EIF4EBP3	-2.28008		1.7126
DDX60L	-2.28378		3.3234
DRICH1	-2.28592		1.3652
PTCH2	-2.2889		4.0053
TRIM22	-2.28937		4.9055
PRRT2	-2.29239		2.3724
H2BC21	-2.29766		3.3511
SLC12A7_1	-2.29767		4.1706
BOC	-2.29777		12.9742
VWC2	-2.29805		2.5376
TMEM229B	-2.30062		6.6646
NEK10	-2.30195		16.0349
CABCOCO1	-2.30673		8.237
GEM	-2.30941		6.2224
NEDD4L	-2.31617		12.4128
LOC124903827	-2.31921		1.7944
ADAMTS15	-2.32329		4.4039
GAL3ST3	-2.33006		2.2007
PHLDA1	-2.33221		3.8472
H2BC5	-2.33848		1.923
SEMA4D	-2.33866		5.0234
HELZ2	-2.35328		1.4285
OVCH1	-2.35412		1.3575
ST6GALNAC3	-2.35641		2.2185
KIAA1143	-2.35839		1.6007
RAB7B	-2.35851		5.2563
TG	-2.36061		5.7493
FRMPD4	-2.36205		2.7043
RAB11FIP4	-2.36575		2.0054
ZNF395	-2.36669		17.3565
[truncated: 15,747 more rows]

## Sheet: Figure 2D
	TEK		KRT19		GPX3		FOXS1		ITGB6		MMP12
	nNPC	dNPC	nNPC	dNPC	nNPC	dNPC	nNPC	dNPC	nNPC	dNPC	nNPC	dNPC
	0.3758	3.1387	0.6982	0.6016	0.775	0.1035	2.7234	1.5437	5.9729	6.332	6.8918	13.5585
	0.4759	2.6749	1.0288	0.3239	0.0947	0.4692	3.427	3.5235	9.7492	3.2957	5.5616	17.5616
	0.1037	4.7115	0.7209	0.62	0.3748	0.2373	1.848	1.6424	7.748	3.8743	29.9494	24.1079
	0.675	0.8382	0.3554	0.9123	0.1784	0.211	7.742	2.2258	3.578	4.2042	20.1169	7.5552
	0.2665	1.7615	0.6878	0.1171	0.9527	0.7424	4.8857	5.7052	5.5222	9.7933	44.1081	1.0925

## Sheet: Figure 2E
		Lower vlue cutoff	Higher value cutoff	Log10FC
ProgNP	SERPINF1	-0.301	0.301	-0.353531
	FBLN1	-0.301	0.301	-0.764556
	SERPING1	-0.301	0.301	-0.812619
	PLA2G2A	-0.301	0.301	-1.15865
	GPX3	-0.301	0.301	-0.8174
	IGFBP6	-0.301	0.301	-0.681516
	LTBP4	-0.301	0.301	0.0666204
	APOD	-0.301	0.301	-0.790579
	TNXB	-0.301	0.301	-1.66075
	PDGFRA	-0.301	0.301	-1.01243
ChonNP	COL2A1	-0.301	0.301	0.0535575
	SNORC	-0.301	0.301	-0.290624
	FRZB	-0.301	0.301	-1.22377
	caps	-0.301	0.301	-0.423442
	COL9A2	-0.301	0.301	-0.256194
	SERPINA5	-0.301	0.301	-0.20289
	ACAN	-0.301	0.301	-0.878704
	ECRG4	-0.301	0.301	-0.978012
	SERPINA3	-0.301	0.301	-0.240338
	CHRDL2	-0.301	0.301	-0.751055
FibroNP	COL1A1	-0.301	0.301	0.477394
	COL3A1	-0.301	0.301	0.689546
	fn1	-0.301	0.301	0.75311
	POSTN	-0.301	0.301	0.911951
	SPARC	-0.301	0.301	0.565908
	MMP2	-0.301	0.301	0.630698
	TNC	-0.301	0.301	-0.19623
	SERPINH1	-0.301	0.301	0.407076
	COL1A2	-0.301	0.301	0.189734
	PRSS23	-0.301	0.301	0.179107
CyclingNP	STMN1	-0.301	0.301	-0.0344956
	PTTG1	-0.301	0.301	0.126372
	TOP2A	-0.301	0.301	0.167194
	CENPF	-0.301	0.301	0.187708
	NUSAP1	-0.301	0.301	0.147687
	LGALS1	-0.301	0.301	0.326817
	TUBB	-0.301	0.301	0.413517
	BIRC5	-0.301	0.301	0.133161
	TYMS	-0.301	0.301	-0.0724644
	SMC4	-0.301	0.301	-0.133607
RegNP	MMP3	-0.301	0.301	-0.180426
	CHI3L1	-0.301	0.301	-1.29153
	GPX3	-0.301	0.301	-0.8174
	BMP2	-0.301	0.301	-0.336951
	SOD2	-0.301	0.301	-1.03172
	C11orf96	-0.301	0.301	0.182109
	SLC7A2	-0.301	0.301	-0.888948
	SERPINE2	-0.301	0.301	0.329914
	NFKBIZ	-0.301	0.301	0.450198
	IER3	-0.301	0.301	0.952319
Macrophage	CD74	-0.301	0.301	-1.48558
	CD68	-0.301	0.301	-0.537014
	CCL3L1	-0.301	0.301	-0.710277
	HLA-DRB1	-0.301	0.301	-0.144987
	IL1B	-0.301	0.301	NA
	CXCL3	-0.301	0.301	-1.19083
	LYZ	-0.301	0.301	-0.28907
	CXCL8	-0.301	0.301	-0.852577
	TYROBP	-0.301	0.301	-0.358367
	HLA-DPA1	-0.301	0.301	-0.843831
Endothelial	SPARCL1	-0.301	0.301	-0.844044
	IFI27	-0.301	0.301	-0.639835
	PECAM1	-0.301	0.301	-0.355292
	PLVAP	-0.301	0.301	-0.142448
	SYNE2	-0.301	0.301	-0.647016
	CALCRL	-0.301	0.301	0.10744
	IGFBP4	-0.301	0.301	-0.429467
	VWF	-0.301	0.301	-0.856392
	ITGA6	-0.301	0.301	-0.109309
	CD34	-0.301	0.301	-0.501606

## Sheet: Figure 3A
	MMP12
	Day 3				Day 7
	nNPC		dNPC		nNPC		dNPC
	Ctrl	TGF	Ctrl	TGF	Ctrl	TGF	Ctrl	TGF
	1	1.4054	2.0489	2.6149	1.1952	2.4384	2.181	2.7972
	1	1.088	1.8772	1.9075	1.003	2.9204	1.958	2.5126
	1	1.5685	2.283	3.2311	0.9827	2.5099	2.2443	3.2066
	⍺SMA
	Day 3				Day 7
	nNPC		dNPC		nNPC		dNPC
	Ctrl	TGF	Ctrl	TGF	Ctrl	TGF	Ctrl	TGF
	1	1.1128	1.3532	1.641	0.8217	1.3075	0.9218	1.6208
	1	1.4281	1.6555	1.6815	1.1805	2.5651	1.4087	3.0926
	1	1.2568	1.5283	1.5311	0.9827	1.901	1.081	2.5507

## Sheet: Figure 3C
MMP12				ACTA2				COL1A1				COL3A1				ITGB6
non-transfected	scramble	siMMP12		non-transfected	scramble	siMMP12		non-transfected	scramble	siMMP12		non-transfected	scramble	siMMP12		non-transfected	scramble	siMMP12
0.6361	5.0823	0.1171		11.4087	5.1409	1.3967		4.7484	8.7484	0.8752		8.2742	4.2742	0.7523		9.3841	4.7903	4.7903
13.4844	1.5027	0.5741		2.5804	4.5804	0.7075		11.0852	12.0852	1.1048		2.7497	3.7497	2.3702		13.4182	18.2583	1.2583
27.0158	9.4792	0.2408		3.9514	3.1514	1.0337		7.7429	7.7429	0.5037		6.417	9.417	0.3572		11.09	15.527	1.527
3.8245	8.4708	0.0803		3.0913	7.0913	4.0742		12.5272	15.5272	2.075		3.8469	3.8469	1.5529		21.4729	23.7082	2.7082
34.6499	4.0984	0.1205		1.7381	9.7381	3.5749		9.5724	2.5724	0.2754		4.3278	9.3278	3.1807		4.4728	9.8934	2.4729

## Sheet: Figure 3D
	Ctrl	TGF	scramble	scramble+TGF	siMMP12	siMMP12+TGF
MMP12	1	1.6167	0.9268	1.6435	0.3219	0.1833
	1	1.4471	1.0512	1.876	0.2825	0.2663
	1	1.1521	1.0576	1.2765	0.5245	0.7933
⍺SMA	1	2.9977	2.6777	5.1908	1.8282	0.9324
	1	2.761	2.4518	4.233	1.235	0.57
	1	1.5247	1.9658	3.3443	1.5574	0.8933
COL1	1	2.2417	1.5619	2.5373	1.0098	0.8514
	1	1.2718	1.0071	1.1967	1.0185	1.0174
	1	1.5486	1.0573	1.9366	0.9137	0.9844
COL3	1	1.0823	0.9346	1.2725	0.8812	0.8188
	1	1.1393	0.9132	1.242	0.9375	0.7354
	1	1.2297	1.0389	1.085	1.0938	0.9388
CYR61	1	5.6227	2.7897	7.5869	2.1249	2.9489
	1	3.4584	1.9434	4.6914	2.4607	2.8672
	1	3.2297	2.0389	4.3085	1.9377	2.1939
SOX9	1	0.5434	1	0.5657	1.058	1.8904
	1	0.7913	1.0299	0.7396	0.9584	1.356
	1	1.1423	1.1039	0.8309	1.3377	1.6194

## Sheet: Figure 4A
Gene Symbol	X-coordiante: Log2 FC of TGF treatment in scramble transfected NPC	Y-coordinate: Log2 FC of TGF treatment in MMP12 knockdown NPC	-LOG10 p value
RGL2_4	4.7972	-22.0851	#VALUE!
FRG1	4.639	-7.5901	#VALUE!
HMOX2	7.0882	-6.8548	1.0984
DDX39B_3	6.293	-6.6115	#VALUE!
RPS3A_1	1.555	-5.2851	#VALUE!
GCSH_1	0.7687	-5.2657	#VALUE!
KCNJ2	-3.3988	-5.2316	1.3703
DHRS11_1	-0.2045	-5.1985	1.2828
BAG6_6	-1.9717	-4.8005	1.5976
LOC124901227	1.4539	-4.7615	0.7805
OR6A2	4.9812	-4.7467	1.0077
DHRS9	-0.0438	-4.7157	1.2707
OR2AE1	1.8237	-4.6524	1.1702
COX6B2	-0.0311	-4.6469	0.9499
AKNAD1	-1.9203	-4.6168	0.9118
PI15	-1.2121	-4.6164	2.499
BMP3	-0.4888	-4.5841	0.7019
TTPA	-1.193	-4.5612	1.1435
HSFX1	0.1133	-4.522	0.8736
DAZL	-1.6946	-4.5005	1.0783
CPB1	-3.5706	-4.4766	1.0632
CNTN6	1.3038	-4.4436	1.0627
CCL27	0.1218	-4.3814	0.7653
NETO1	0.2887	-4.3593	0.7742
GRPR	-2.9352	-4.3579	2.1364
FMO1	2.6474	-4.3526	0.7519
KRT6A	0.101	-4.3289	0.9779
LOC112268119	0.0044	-4.3289	0.9779
DLX1_1	4.5575	-4.3213	0.5988
TIE1	2.6078	-4.3213	0.5988
NDUFA3_7	4.5219	-4.2858	0.9059
NPPC	2.5172	-4.2371	0.5655
GOLGA6B	1.8377	-4.2285	1.1376
H2AC25	1.6375	-4.2207	0.7082
NKG7	1.3463	-4.2207	0.7082
KCNC1	-2.1374	-4.2207	0.7082
C1QTNF7	-0.7396	-4.2058	0.71
NWD1	-0.1144	-4.1994	0.6839
MEI4	-0.5996	-4.1909	0.695
EOMES	-0.8605	-4.1909	0.695
PNP	1.6092	-4.1813	#VALUE!
LRRTM3	1.532	-4.1764	0.5425
C19orf85	2.522	-4.1644	0.8667
CARMIL3	2.4539	-4.1494	0.8586
PPP1R11_4	1.4775	-4.1365	0.8575
GNG8	3.4121	-4.1342	0.6704
HLA-DPB1_3	5.3221	-4.1256	0.8273
NSF_2	3.8995	-4.1085	#VALUE!
PNLIPRP3	-1.869	-4.1081	0.8365
RAG2	1.5187	-4.0915	0.6597
GPR182	0.7873	-4.0639	0.6409
FREY1	-0.8687	-4.0639	0.6409
IGSF23	-1.3289	-4.0491	1.2835
KLC3	1.404	-4.0474	0.6342
GOLGA8H_3	1.3684	-4.0004	0.6135
RGS18	2.285	-4	0.5081
NXNL2_1	-1.3208	-3.9797	0.6043
C8orf89	-0.5412	-3.9445	0.7295
CXCL11	-2.9426	-3.846	0.7025
TUBB1	0.5576	-3.824	0.8881
AKR1B10	-3.4824	-3.8098	9.0861
KLK4	2.1531	-3.8005	0.536
TGM5	-0.6776	-3.8005	0.536
NPNT	-1.3454	-3.8005	0.536
SMIM41	4.0188	-3.7807	0.5289
DXO_3	0.895	-3.7807	0.5289
C12orf50	4.0016	-3.761	0.4672
MICB_1	2.0467	-3.761	0.4672
RASGRF1	1.1897	-3.761	0.4672
FGF10	-4.9666	-3.7403	1.2963
ETDC	1.2293	-3.7358	0.6322
LOC124905529	3.9433	-3.7083	0.5057
PRRC2A_1	2.1952	-3.7083	0.5057
LOC124902942	0.7963	-3.7051	0.5026
TRAPPC4_1	3.5783	-3.7022	#VALUE!
ALMS1	0.3914	-3.6691	0.4904
SLC39A5	0.2597	-3.6691	0.4904
FAM20C_1	2.0024	-3.6655	#VALUE!
LIPI	3.8856	-3.6474	0.4832
VN1R2	3.8856	-3.6474	0.4832
KRTAP5-10	0.7424	-3.6474	0.4832
CTSW	-0.394	-3.6474	0.4832
SYT4	-2.7496	-3.6474	0.4832
STEAP4	-4.1548	-3.6474	0.4832
ARMS2	1.1042	-3.6353	0.979
NPPB	5.6982	-3.6195	1.2951
PFDN5	0.9805	-3.607	#VALUE!
ANKRD36B	3.8233	-3.5867	0.4383
S1PR4	3.8233	-3.5867	0.4383
ZNF99	3.8233	-3.5867	0.4383
E2F2_1	1.9413	-3.5867	0.4383
GRIFIN	1.8692	-3.5867	0.4383
RGS13	-0.208	-3.5867	0.4383
TXNDC2	-1.4821	-3.5867	0.4383
AIPL1	-2.0793	-3.5867	0.4383
ZBTB16	-2.9748	-3.5867	0.4383
RORB	-4.173	-3.5867	0.4383
CDC42EP5_1	4.9707	-3.5845	#VALUE!
SPINK6	1.3158	-3.5799	0.8761
SLC39A7_4	1.4567	-3.5775	#VALUE!
SLC14A2	0.5546	-3.5591	0.7438
C4orf19	0.5927	-3.5572	0.4334
GTF2H2_1	0.6919	-3.541	0.8234
MFNG	-1.239	-3.5132	0.4336
FCMR	-2.0135	-3.5096	0.4324
GPKOW_1	-1.5119	-3.5024	#VALUE!
MB	-3.6361	-3.4976	0.4238
SLC37A4	0.8553	-3.4914	0.8633
RTP3	0.9884	-3.4701	1.0833
STON2	-4.4764	-3.4632	2.4152
KCNH7	0.6343	-3.4559	0.5181
PRSS21	-0.4898	-3.4522	1.1628
LRRC74B	0.2523	-3.4308	0.4147
FLOT1_6	4.8981	-3.4005	#VALUE!
SLC25A12	1.7878	-3.3715	0.7445
HLA-DPA1_2	-2.2075	-3.3715	0.7445
VPS52_4	2.1636	-3.3614	0.5204
LCE3A	3.5985	-3.3611	0.4018
TAFA4	0.6114	-3.3554	0.9143
CAV1	-1.0956	-3.3271	53.055
CNTN5	3.5617	-3.3251	0.3961
SLC12A5	1.1697	-3.3251	0.3961
RPS18_3	0.5037	-3.2738	0.4911
IDO1	-4.8257	-3.2541	0.6088
GPRIN2_1	3.4676	-3.234	0.3818
LAD1	3.4676	-3.234	0.3818
PHOX2A	3.4676	-3.234	0.3818
TUBB4A	3.4676	-3.234	0.3818
UPK3B_1	3.4676	-3.234	0.3818
CDHR5	1.7327	-3.234	0.3818
GPR4	1.6154	-3.234	0.3818
NANOGP8	1.0929	-3.234	0.3818
CXorf58	0.0958	-3.234	0.3818
B3GALNT2	-0.0099	-3.234	0.3818
PNCK	-0.4255	-3.234	0.3818
SOSTDC1	-0.6668	-3.234	0.3818
BHLHE22	-1.4164	-3.234	0.3818
AICDA	3.4419	-3.2049	0.3773
MRPS18B_5	1.5574	-3.2049	0.3773
MAPT_2	0.9463	-3.2049	0.3773
LOC124903162	0.7068	-3.2049	0.3773
PCDHB13_1	0.7068	-3.2049	0.3773
LOC124900992	0.517	-3.2049	0.3773
RBFOX3	0.4993	-3.2049	0.3773
FKBPL_3	-0.4698	-3.2049	0.3773
FGF22	-0.6817	-3.2049	0.3773
SOWAHA	-0.92	-3.2049	0.3773
ENPP3	-1.1601	-3.2049	0.3773
NKAIN3	-1.2166	-3.2049	0.3773
DAPL1	-1.3061	-3.2049	0.3773
FGFBP1	-2.2593	-3.2049	0.3773
RDH8	1.7412	-3.2008	0.9582
CFAP95	3.4157	-3.1752	0.3727
CFD	3.4157	-3.1752	0.3727
CLSTN3_1	3.4157	-3.1752	0.3727
CXCL13	3.4157	-3.1752	0.3727
GJA5	3.4157	-3.1752	0.3727
LY6G6C_5	3.4157	-3.1752	0.3727
NLRP12	3.4157	-3.1752	0.3727
PPP1R11_1	3.4157	-3.1752	0.3727
SORCS3	3.4157	-3.1752	0.3727
TBC1D3	3.4157	-3.1752	0.3727
WNT3_1	3.4157	-3.1752	0.3727
HEPACAM2	2.4539	-3.1752	0.3727
NANOG	2.4539	-3.1752	0.3727
CASQ2	1.4587	-3.1752	0.3727
MMP12	1.0174	-3.1752	0.3727
DAND5	0.0191	-3.1752	0.3727
DNAH3	-0.0455	-3.1752	0.3727
AADAC	-0.8267	-3.1752	0.3727
SLC43A2	-1.2852	-3.1752	0.3727
ANKRD30B	-1.2956	-3.1752	0.3727
SPTA1	-3.3203	-3.1752	0.3727
TNFRSF18	-1.4473	-3.1642	0.4147
GFUS	4.2134	-3.1508	#VALUE!
HNF4A	3.3585	-3.1234	0.3647
NCKAP1L	3.3585	-3.1234	0.3647
TBC1D9B_1	3.3585	-3.1234	0.3647
NFKBIL1_6	2.397	-3.1234	0.3647
RNF5_3	1.4086	-3.1234	0.3647
LAX1	0.4412	-3.1234	0.3647
EEF1D_1	-0.1112	-3.1234	0.3647
PRRT1B	-0.2241	-3.1234	0.3647
NPW	-0.9277	-3.1234	0.3647
KCNJ16	-1.7218	-3.1234	0.3647
BRME1_1	2.8483	-3.1224	0.9099
SEC14L5	-2.6521	-3.1143	0.9055
TAF9_2	3.3455	-3.1083	0.3982
C4BPB	2.3958	-3.1036	0.5439
DPEP2	3.331	-3.0923	0.3599
EIF5A	3.331	-3.0923	0.3599
ELAVL3	3.331	-3.0923	0.3599
DNAJC28	2.3706	-3.0923	0.3599
PLK5	1.4506	-3.0923	0.3599
MSLN	-1.9867	-3.0923	0.3599
MRM1_1	0.0334	-3.0912	0.8929
RCC2	-0.2685	-3.0871	#VALUE!
MYL11	2.0904	-3.0838	0.8652
TPH2	3.3781	-3.0667	0.6617
DEFB109B	1.3226	-3.0622	0.5276
PROM1	-0.1786	-3.0559	0.6682
HLA-DPA1_3	1.8248	-3.0213	0.4171
APOBEC3B	-2.8121	-3.0136	0.6066
SHMT1_1	-1.519	-3.011	0.6407
CCR9	3.2417	-3.0051	0.3467
GPR152	3.2417	-3.0051	0.3467
NLRP11	3.2417	-3.0051	0.3467
PPP1R17	3.2417	-3.0051	0.3467
RBMXL3	3.2417	-3.0051	0.3467
RPE65	3.2417	-3.0051	0.3467
TGM3	3.2417	-3.0051	0.3467
MYH13	2.28	-3.0051	0.3467
GRIA2	1.5073	-3.0051	0.3467
PHACTR3	0.9281	-3.0051	0.3467
ZBBX	0.9281	-3.0051	0.3467
NACA2	0.7763	-3.0051	0.3467
VWA5B2	-0.1882	-3.0051	0.3467
PRR18	-0.5959	-3.0051	0.3467
DUS4L	-0.6997	-3.0051	0.3467
AIF1L	-2.7708	-3.0051	0.3467
SLC7A14	-5.6694	-3.0051	0.3467
MDC1_2	1.2264	-2.9971	1.1682
MAP1LC3C	-3.3036	-2.9949	2.233
LOC107985729	1.2697	-2.9642	0.9925
GLIPR1L1	0.5782	-2.9502	0.4922
SMN2	-0.556	-2.9435	1.0301
NKRF	0.5275	-2.9268	1.0912
PLCH2	0.8034	-2.9196	0.4783
OR2S2	1.3582	-2.8965	0.7589
FOXD4L1	-2.7852	-2.8582	0.3733
ZNF467	-0.7975	-2.8374	0.7325
KLRC3	3.0506	-2.8169	0.3187
LIN28A	3.0506	-2.8169	0.3187
ANO4_1	-0.7244	-2.8169	0.3187
BRD2_6	-0.9786	-2.8169	0.3187
EEFSEC	4.3482	-2.8024	1.059
ATAT1_2	3.0338	-2.7979	0.3159
DNAJC28_1	3.0338	-2.7979	0.3159
CATSPERD	2.0702	-2.7979	0.3159
ADRA1D	-0.6361	-2.79	0.5199
EIF3K_1	3.1472	-2.7845	#VALUE!
TPPP	0.2354	-2.7758	0.697
BMERB1	2.8175	-2.7741	1.2253
LOC124901482	1.5847	-2.7631	0.7303
PPP2R3B_1	-0.5374	-2.7594	0.3103
TRIM39_3	-1.7384	-2.7594	0.3103
CAPN8	-1.7719	-2.7594	0.3103
DHX16_4	2.0177	-2.7454	0.3082
LCNL1	0.2487	-2.7454	0.3082
SRD5A2	0.1283	-2.7454	0.3082
MYRIP	-2.9666	-2.7349	1.8898
APOA1	-0.3912	-2.7086	0.4117
CENPVL2	2.945	-2.7057	0.3025
LOC107986800	1.1304	-2.7057	0.3025
DERL3_1	0.4555	-2.7057	0.3025
EVI2A	-1.2316	-2.6917	0.7782
TAS2R20	2.9065	-2.671	0.2975
TMEM72	2.9065	-2.671	0.2975
TMEM163	-1.5247	-2.671	0.2975
LOC100996598	-1.9158	-2.671	0.2975
FAM83A	2.8884	-2.6504	0.2946
NMRK2	2.8884	-2.6504	0.2946
EMX2	1.0079	-2.6504	0.2946
CLEC17A	-0.7088	-2.6504	0.2946
DUXB	2.8623	-2.6258	0.316
C9	-0.5393	-2.5948	0.3089
MRLN	2.8299	-2.5933	0.2864
WFDC6	2.8299	-2.5933	0.2864
OVOL3	0.9149	-2.5933	0.2864
CLDN16	-0.0286	-2.5803	0.4867
NAT8L	0.1766	-2.5702	0.8146
CCDC38	3.6812	-2.5681	0.6426
BMERB1_1	-0.4474	-2.5605	0.909
SLC6A4	1.1639	-2.5436	0.4706
TMEM52	0.2018	-2.5244	0.4562
NPIPA1	2.2162	-2.5173	0.8965
ZBED2	0.0904	-2.5159	0.9027
CTAGE9	1.6551	-2.4921	0.5526
SLC35F1	-0.0921	-2.4915	0.4636
ASF1B	-0.5198	-2.4774	0.6546
GPX2	0.0474	-2.4632	0.5271
MYB	2.2386	-2.463	0.6046
TENT5B	-2.2245	-2.4547	9.8115
KRT34_1	4.5231	-2.45	0.5364
CCDC190	-2.384	-2.4472	1.4293
CACNA1E	-3.4288	-2.4382	0.4365
TRIM26_6	2.154	-2.417	0.9154
KLRG1	0.2724	-2.4088	1.0521
MYO1G	1.3507	-2.4039	0.3412
SLC1A2	-0.9521	-2.3919	0.7091
BAAT	0.4913	-2.3854	0.4116
GCSH	2.6049	-2.381	0.4117
FBXO43	0.5094	-2.3731	0.6844
CYP1A1	0.2432	-2.3706	0.4127
KIFC1_1	0.3196	-2.3699	0.7449
CORO7_1	3.5617	-2.3634	0.2612
BLNK	-0.129	-2.3634	0.2612
PKD1L3	-0.3438	-2.3633	0.2599
KMO	-1.3168	-2.3509	0.7072
SLC25A41	0.4569	-2.3479	0.464
SPOCK2	-0.3398	-2.3404	0.7877
ALDH3A1	-6.127	-2.3248	1.6476
SLITRK6	1.6183	-2.3246	0.3282
ABR_2	2.4914	-2.3246	#VALUE!
RPS6KL1	0.0303	-2.3231	1.2773
PARD6B	-2.3927	-2.3152	0.6603
SMN1_1	1.6772	-2.3148	#VALUE!
TAF15	0.8967	-2.3135	0.4759
PAX6	3.0418	-2.3026	0.5389
APBA1_1	2.6921	-2.2925	1.1449
SNTG2	4.3453	-2.2735	0.462
PGBD3	1.6154	-2.2722	0.2464
H1-7	-0.2971	-2.2722	0.2464
IL4	-0.411	-2.2722	0.2464
FNDC11	-0.9582	-2.2722	0.2464
BDKRB1	-1.4877	-2.2667	2.5629
NFKBIL1	1.4155	-2.2532	0.4423
LOC124905441	2.1693	-2.2512	0.6417
CENPA	1.1375	-2.246	1.0885
CYP2A7	-0.1308	-2.2452	0.4397
LY6G5B_1	1.5574	-2.2414	0.2883
KRT85	-2.7698	-2.2414	0.2883
C1orf94	0.5548	-2.2414	0.2883
CSNK2B	3.4419	-2.2413	0.2896
TSHB	3.4391	-2.2407	0.7209
SSBP1_1	0.3539	-2.2395	#VALUE!
TAP2_6	1.9184	-2.2368	0.6216
SH3RF2	-1.6341	-2.2318	5.2442
ADAMTSL3_1	2.4618	-2.228	0.2363
APELA	2.4618	-2.228	0.2363
APOC3	2.4618	-2.228	0.2363
ARHGAP17_1	2.4618	-2.228	0.2363
AVPR1A	2.4618	-2.228	0.2363
BCHE	2.4618	-2.228	0.2363
C8orf33_1	2.4618	-2.228	0.2363
DPEP1	2.4618	-2.228	0.2363
DUSP11	2.4618	-2.228	0.2363
FAM209B	2.4618	-2.228	0.2363
FBXO17	2.4618	-2.228	0.2363
FOXD4L4	2.4618	-2.228	0.2363
G6PC1	2.4618	-2.228	0.2363
GABRB2	2.4618	-2.228	0.2363
GCM2	2.4618	-2.228	0.2363
GPRIN2	2.4618	-2.228	0.2363
HCRTR2	2.4618	-2.228	0.2363
HTR3B	2.4618	-2.228	0.2363
IGFL1	2.4618	-2.228	0.2363
KRT2	2.4618	-2.228	0.2363
LOC107987433	2.4618	-2.228	0.2363
LOC124903452_2	2.4618	-2.228	0.2363
LOC124903621	2.4618	-2.228	0.2363
NKX2-2	2.4618	-2.228	0.2363
NOP10_1	2.4618	-2.228	0.2363
OCLN_2	2.4618	-2.228	0.2363
OLFM4	2.4618	-2.228	0.2363
OR2D2	2.4618	-2.228	0.2363
OR51T1	2.4618	-2.228	0.2363
PRKCB	2.4618	-2.228	0.2363
PROZ	2.4618	-2.228	0.2363
PRSS22_1	2.4618	-2.228	0.2363
SARS2	2.4618	-2.228	0.2363
SHISA8	2.4618	-2.228	0.2363
STRA8	2.4618	-2.228	0.2363
TREML1	2.4618	-2.228	0.2363
UBE2QL1	2.4618	-2.228	0.2363
UGT2B7	2.4618	-2.228	0.2363
ZBTB22	2.4618	-2.228	0.2363
ZNF683	2.4618	-2.228	0.2363
ZNF705A	2.4618	-2.228	0.2363
AQP7B	1.5	-2.228	0.2363
ASMT_1	1.5	-2.228	0.2363
C6orf136_5	1.5	-2.228	0.2363
NEUROD2	1.5	-2.228	0.2363
CAMSAP3	0.7273	-2.228	0.2363
H3C8	0.7273	-2.228	0.2363
PPT2_1	0.7273	-2.228	0.2363
PRRT1_7	0.7273	-2.228	0.2363
TCEAL6	0.6487	-2.228	0.2363
LOC128092249	0.611	-2.228	0.2363
FSHR	0.5782	-2.228	0.2363
HBB	0.5782	-2.228	0.2363
MUC20_3	0.5782	-2.228	0.2363
MUC20_7	0.5782	-2.228	0.2363
TMEM238L	0.5782	-2.228	0.2363
WNT3	0.5782	-2.228	0.2363
CLDN9	0.5047	-2.228	0.2363
ZDHHC11B	0.0896	-2.228	0.2363
CNGB3	-0.3919	-2.228	0.2363
CNDP1	-0.5019	-2.228	0.2363
IGDCC3	-0.5019	-2.228	0.2363
IL13	-0.9111	-2.228	0.2363
CYP8B1	-0.9392	-2.228	0.2363
PRMT8	-1.4728	-2.228	0.2363
OIT3	-1.5687	-2.228	0.2363
WDFY4	-1.6568	-2.228	0.2363
ADCYAP1R1	-1.7373	-2.228	0.2363
VNN1	-1.7373	-2.228	0.2363
LOC124903725	-2.026	-2.228	0.2363
IL12B	-2.0966	-2.228	0.2363
LHFPL4	-2.1933	-2.228	0.2363
CA4	-2.3028	-2.228	0.2363
IL18RAP	-3.0135	-2.228	0.2363
FGR	-3.0435	-2.228	0.2363
CYP4X1	-3.065	-2.228	0.2363
ADAMTS8	-3.7122	-2.228	0.2363
CPA6	-3.8849	-2.228	0.2363
CLIC5	-4.7737	-2.228	0.2363
AKR1C8	-0.2605	-2.2134	0.2386
HGF	-2.3723	-2.208	3.1248
PRR4_2	1.4756	-2.2007	0.2327
RBAK-RBAKDN	-1.9353	-2.2007	0.2327
KIF15	0.0324	-2.1983	0.6521
FGFR4	-0.6408	-2.1969	1.0502
RGCC	-1.0896	-2.1968	2.3318
CD200R1	0.1831	-2.1898	0.6619
ACTN2	-2.4929	-2.1855	0.3654
LGI2	-3.4152	-2.1803	0.889
KCNN1	1.7299	-2.1785	0.5911
ADCK5	2.4132	-2.173	0.229
ALOX15B	2.4132	-2.173	0.229
C16orf90	2.4132	-2.173	0.229
CCR8	2.4132	-2.173	0.229
CNTNAP5	2.4132	-2.173	0.229
DDAH2_4	2.4132	-2.173	0.229
DNMT3L	2.4132	-2.173	0.229
DUSP16	2.4132	-2.173	0.229
GARIN4	2.4132	-2.173	0.229
GOLGA8H_1	2.4132	-2.173	0.229
H3Y1	2.4132	-2.173	0.229
HAO2	2.4132	-2.173	0.229
HPCAL4	2.4132	-2.173	0.229
HYOU1_1	2.4132	-2.173	0.229
KRT84	2.4132	-2.173	0.229
KRT9	2.4132	-2.173	0.229
LOC112268076	2.4132	-2.173	0.229
LY6G5B	2.4132	-2.173	0.229
LY6G5C_6	2.4132	-2.173	0.229
MANSC1	2.4132	-2.173	0.229
MCPH1_1	2.4132	-2.173	0.229
OR2AG1	2.4132	-2.173	0.229
OR56A1	2.4132	-2.173	0.229
PADI2	2.4132	-2.173	0.229
RASAL1	2.4132	-2.173	0.229
SLC17A2	2.4132	-2.173	0.229
SOX7_1	2.4132	-2.173	0.229
TRIM42	2.4132	-2.173	0.229
TRIM49	2.4132	-2.173	0.229
UCP1	2.4132	-2.173	0.229
ZAP70_1	2.4132	-2.173	0.229
ZNF436	2.4132	-2.173	0.229
TMPRSS12	1.4514	-2.173	0.229
TPK1_1	1.4514	-2.173	0.229
STK19	0.6787	-2.173	0.229
TIGIT	0.6787	-2.173	0.229
DHX16_7	0.5296	-2.173	0.229
TEX11	0.5296	-2.173	0.229
ELOA2	0.4561	-2.173	0.229
GKN2	0.4561	-2.173	0.229
NDUFS1_1	0.4561	-2.173	0.229
NOTCH4_1	0.4561	-2.173	0.229
SESN2	0.4561	-2.173	0.229
UGT2B4	0.4561	-2.173	0.229
USP17L7_1	0.0996	-2.173	0.229
CDC20B	0.0429	-2.173	0.229
SP8	0.0429	-2.173	0.229
TXNDC8	-0.0079	-2.173	0.229
SURF4	-0.3975	-2.173	0.229
C4B_2_1	-0.4926	-2.173	0.229
ZNF660	-0.8288	-2.173	0.229
SHH	-0.8942	-2.173	0.229
TNNI1	-1.0992	-2.173	0.229
TMEM249_1	-1.1378	-2.173	0.229
CRB2	-1.496	-2.173	0.229
FSCN3	-1.7266	-2.173	0.229
NOS1	-1.7741	-2.173	0.229
ZDHHC19	-1.788	-2.173	0.229
DNAJC5B	-2.2965	-2.173	0.229
XPNPEP2	-2.4025	-2.173	0.229
MUC5B	-2.8189	-2.173	0.229
KBTBD12	-3.1406	-2.173	0.229
C4A_1	-3.2053	-2.173	0.229
CROCC2	-5.8706	-2.173	0.229
CDHR5_1	-0.4488	-2.1709	0.2867
SYT8_1	0.4	-2.1619	0.2721
RXRB	0.9837	-2.1619	0.2708
GPA33	3.3585	-2.1619	0.2708
LOC124903734	1.4086	-2.1619	0.2708
NEU1_5	0.4412	-2.1619	0.2708
DAXX	0.793	-2.1592	1.0032
MMP8	3.5978	-2.1428	0.4848
CLDN11	-5.3943	-2.1316	2.8079
H2BC10	2.3705	-2.1316	0.2656
RRH	-1.0049	-2.1315	0.2643
MDC1_5	1.5894	-2.1315	0.2643
PAM16	1.3014	-2.1305	0.8325
DIRAS2	-1.0769	-2.1263	0.6416
NELFE_5	3.3041	-2.1245	0.657
TROAP	0.1402	-2.1227	1.2854
SH2D5	-2.9121	-2.1164	3.1626
CCL2	-1.3273	-2.1129	13.5248
SLC46A2	0.4467	-2.109	0.8571
EGFLAM	0.7886	-2.1062	0.8604
CSF2	-1.5439	-2.1028	0.3312
LSP1_1	1.8275	-2.1007	0.6795
ACTA1	2.2686	-2.1006	0.7358
PPP1R10_5	3.2427	-2.1001	0.4462
TAP2_1	-5.3733	-2.0963	0.3819
LOC124900642	2.3337	-2.0952	0.2188
KCNH4	0.4512	-2.0952	0.2188
LOC112268145	-2.0369	-2.0952	0.2188
KLHL4	2.3381	-2.0919	0.7285
CLIC1_2	0.8042	-2.0892	0.2529
CDH4_1	4.4492	-2.0891	1.1845
ZNF114	-0.5554	-2.0868	0.3674
RRM2	0.0681	-2.0794	1.1148
PSCA	-1.3496	-2.0767	1.0298
MKI67	-0.0209	-2.0752	0.8039
DHRS11	0.8537	-2.0643	0.9134
NUF2	0.2756	-2.0574	0.7922
FLOT1_3	0.9282	-2.0567	0.2356
ACMSD	0.2781	-2.0518	1.0694
RXFP4	-0.911	-2.0502	0.4595
OVCH2	2.1911	-2.0489	0.9039
TTK	0.6034	-2.0483	0.8991
CPNE4	2.7493	-2.0464	0.4617
LOC105379554	0.9415	-2.0444	0.5612
TLCD2	3.2417	-2.0433	0.2164
RBM46	0.5163	-2.0433	0.2164
ZNF66_1	-0.7113	-2.0392	0.5251
SRMS	-0.4852	-2.0372	0.4554
PDCD2L_1	2.746	-2.0355	0.5574
FRMD7	0.4975	-2.0322	0.9981
MAGEC3	0.2962	-2.031	0.3129
GDF5	-2.4809	-2.0294	10.1412
GATM	0.2857	-2.0193	0.4098
ADAD2	2.2508	-2.0142	0.2084
ADIPOR2_1	2.2508	-2.0142	0.2084
ALDH3B2	2.2508	-2.0142	0.2084
ANKRD34B	2.2508	-2.0142	0.2084
ATAT1_6	2.2508	-2.0142	0.2084
ENTREP2_2	2.2508	-2.0142	0.2084
EPHA1	2.2508	-2.0142	0.2084
FABP7	2.2508	-2.0142	0.2084
FDCSP	2.2508	-2.0142	0.2084
GABRA2	2.2508	-2.0142	0.2084
GPR65	2.2508	-2.0142	0.2084
GZMK	2.2508	-2.0142	0.2084
HBZ	2.2508	-2.0142	0.2084
HLA-DPB1_7	2.2508	-2.0142	0.2084
HOOK1	2.2508	-2.0142	0.2084
KLHL6	2.2508	-2.0142	0.2084
KLLN	2.2508	-2.0142	0.2084
LENG1_7	2.2508	-2.0142	0.2084
LOC100653133_1	2.2508	-2.0142	0.2084
LOC102723475	2.2508	-2.0142	0.2084
LOC124903185	2.2508	-2.0142	0.2084
NPHS1	2.2508	-2.0142	0.2084
NRM_5	2.2508	-2.0142	0.2084
OTUD5	2.2508	-2.0142	0.2084
POU6F2	2.2508	-2.0142	0.2084
RNF5	2.2508	-2.0142	0.2084
RSPH6A	2.2508	-2.0142	0.2084
SIGLEC7	2.2508	-2.0142	0.2084
SIRPD	2.2508	-2.0142	0.2084
SIRPG	2.2508	-2.0142	0.2084
SLC17A8	2.2508	-2.0142	0.2084
SOX17	2.2508	-2.0142	0.2084
UBR7_1	2.2508	-2.0142	0.2084
VN1R5_1	2.2508	-2.0142	0.2084
ZNRF4	2.2508	-2.0142	0.2084
DHX16_2	1.289	-2.0142	0.2084
LOC124903766	1.289	-2.0142	0.2084
MYRFL	1.289	-2.0142	0.2084
RING1_3	1.289	-2.0142	0.2084
TINAG	1.289	-2.0142	0.2084
TPTE2	1.289	-2.0142	0.2084
CACNG1	0.5163	-2.0142	0.2084
MEIOSIN	0.5163	-2.0142	0.2084
NELFE	0.5163	-2.0142	0.2084
QRFPR	0.5163	-2.0142	0.2084
ACTR1B	0.3672	-2.0142	0.2084
AKR1D1	0.3672	-2.0142	0.2084
B3GALT4_4	0.3672	-2.0142	0.2084
GOLGA6C	0.3672	-2.0142	0.2084
IKZF3	0.3672	-2.0142	0.2084
ADIPOQ	0.2937	-2.0142	0.2084
GRM3	0.2937	-2.0142	0.2084
ADGRL3	-0.4747	-2.0142	0.2084
GUCY2D	-0.4747	-2.0142	0.2084
LOC124904102	-0.4747	-2.0142	0.2084
UROC1	-0.4747	-2.0142	0.2084
ABCB5	-0.5513	-2.0142	0.2084
PIP4K2B	-0.5513	-2.0142	0.2084
RAB39A	-0.5513	-2.0142	0.2084
MAP3K19	-0.6344	-2.0142	0.2084
TFE3	-0.7129	-2.0142	0.2084
UBE2U	-0.7129	-2.0142	0.2084
ESRRB	-0.8862	-2.0142	0.2084
DPP6	-1.1577	-2.0142	0.2084
FAM83B	-1.2189	-2.0142	0.2084
RASSF6	-1.7093	-2.0142	0.2084
TMEFF2	-1.8963	-2.0142	0.2084
PATL2_1	-2.0348	-2.0142	0.2084
UTS2R	-2.0484	-2.0142	0.2084
SHISA6	-2.5043	-2.0142	0.2084
ERICH3	-2.7038	-2.0142	0.2084
SP5	-2.8082	-2.0142	0.2084
LHFPL1	-2.851	-2.0142	0.2084
KRT27	-2.9101	-2.0142	0.2084
HSH2D	-3.4132	-2.0142	0.2084
ITIH6	-4.1897	-2.0142	0.2084
RUFY4	-4.2055	-2.0142	0.2084
CD22	-4.3298	-2.0142	0.2084
RORC	-4.6609	-2.0142	0.2084
COL20A1	2.6384	-2.0028	1.165
MKRN2OS	-0.9843	-2.0028	0.4809
GYS2	2.7618	-2.0002	0.426
MITF	-1.3522	-1.9995	6.8861
ZNF100	2.7096	-1.9988	0.59
OGN	-1.4511	-1.9977	0.5327
PPP2R3B_2	4.1529	-1.9923	0.3816
CCL7	-1.0871	-1.9889	1.5159
CKAP2L	0.5776	-1.9886	0.7712
RPS6KA5	-1.1242	-1.9832	2.4497
COL21A1	-3.4038	-1.9814	4.1183
COL3A1	2.0942	-1.98	1.2634
NTNG1	-0.2213	-1.9797	0.81
NAXE_1	-1.0499	-1.978	#VALUE!
GBP6	-3.4454	-1.9656	0.2956
IL18	-1.722	-1.9585	0.7494
STPG2	2.0793	-1.9563	0.2948
SGO1	-0.0533	-1.9556	0.8835
CD200R1L	4.0992	-1.9552	0.2997
POU3F2	6.8649	-1.9427	1.0171
IL26	-1.9205	-1.9392	2.4997
CEP55	0.1618	-1.9384	0.8894
DAXX_4	2.7152	-1.9351	0.8289
PLEKHS1	-2.1935	-1.9318	0.6132
KRT33B_2	4.0016	-1.9302	0.2363
RP1L1	4.0016	-1.9302	0.2363
C4orf51	1.0183	-1.9272	0.3459
PPP1R18_5	0.2039	-1.9201	0.545
IL22	5.5994	-1.9188	0.6312
SKAP1	0.5322	-1.9135	0.2832
SBNO2_1	0.5322	-1.913	0.2831
CTNND2	-4.7086	-1.913	0.2831
MGAM	2.8163	-1.911	0.5525
LOC124902393	1.1211	-1.9089	0.2698
LOC124909461	-0.9802	-1.9075	0.2368
LEFTY1	1.8192	-1.9055	0.6143
KLRB1	0.4046	-1.9039	0.5359
PM20D1	0.2072	-1.9029	1.0553
CXCL1	-2.2058	-1.8987	1.22
MANSC4	0.8756	-1.8952	0.5889
RPS10	1.1128	-1.8934	1.001
VARS1_4	3.6614	-1.8808	0.624
ERCC6L	0.1635	-1.8806	1.0729
BUB1B	0.2382	-1.8759	0.6201
HNF1B_1	1.8528	-1.8736	0.4738
SERF1A_2	0.5489	-1.8735	0.2739
KCNJ13	-0.2002	-1.8731	0.2738
KCNE2	0.5931	-1.8724	0.5082
EFCAB8	1.0597	-1.8704	0.2783
PRRC2A_2	-1.2324	-1.8682	2.0003
TBC1D3G_1	0.8956	-1.8649	0.6867
ASCL3	0.3223	-1.8604	0.2706
KIF14	0.4373	-1.8601	0.7392
KNL1	0.5516	-1.8593	0.78
CLUL1	1.1447	-1.8557	0.445
SERPINA12	1.0935	-1.8551	0.1925
CDCP1	-1.7017	-1.8503	3.168
L1CAM	-1.1733	-1.8471	1.5552
ADH1B	-5.6865	-1.8456	#VALUE!
KCNJ5	-0.3044	-1.8422	0.6877
ZFP1_1	0.7896	-1.8381	0.2659
PLET1	0.7596	-1.8381	0.2659
HSPA1L_1	-1.139	-1.8368	0.2706
FZD10	-1.5877	-1.8368	0.2706
EMX1	-1.1008	-1.8351	0.2043
CCHCR1_3	-2.7675	-1.8351	0.2055
HLA-DRA_7	-5.2021	-1.8351	0.2055
UNC13A	2.6346	-1.831	0.5853
ERVH48-1	0.0053	-1.8209	0.319
IGFN1	-3.3866	-1.8208	0.3392
NCAPG	0.0359	-1.8201	0.9458
HNRNPR	1.0782	-1.8173	0.2612
CD19	0.1636	-1.8163	0.201
SLC26A8	-0.1658	-1.8162	0.2021
SCARA5	-7.4731	-1.8081	0.3923
SRC	0.1443	-1.8061	1.0116
MT1F	2.3092	-1.806	1.2606
CCDC154	-0.1702	-1.8046	0.5469
C4A_2	-3.1518	-1.7976	0.1854
LRRTM4	-1.7795	-1.7963	1.1121
USP16_1	2.4029	-1.7925	1.1671
LOC124903496	-0.8974	-1.7907	0.2872
IFI30	-3.4689	-1.7871	5.5997
MME	-2.0507	-1.7859	2.9839
LITAFD	2.98	-1.7833	0.1964
FUT5	0.2487	-1.7833	0.1964
CKM	-0.4937	-1.7833	0.1964
FAM72D	0.9353	-1.7701	1.2934
SECTM1	-5.1743	-1.77	1.045
FGF9	0.3997	-1.7651	0.7284
NT5C1B	-1.0301	-1.7636	0.2245
P2RY1	-0.1736	-1.7615	0.2536
TMEM61	-0.7425	-1.7599	0.7745
OLFML1	-3.0032	-1.7584	0.4961
FNBP4_1	1.0973	-1.7581	0.2043
GP5	0.3088	-1.7581	0.2043
CRHBP	-1.0047	-1.7581	0.2043
SLC25A48	3.8233	-1.7576	0.2043
MYBL2	0.3826	-1.7536	0.4455
CAPSL	0.0151	-1.7469	0.6581
RPL7A	0.3087	-1.7457	1.1355
IPPK_1	0.5275	-1.7442	0.7293
SOX7	-1.3357	-1.7441	0.1897
CRYBB1	0.9926	-1.7441	0.1886
CPSF4L	-1.3505	-1.7441	0.1886
TRIM26_7	-2.1805	-1.7441	0.1886
LRFN1	1.9409	-1.7406	0.249
PBK	0.1024	-1.7334	1.1436
TGM1	2.9745	-1.7309	0.4872
ADAP2	3.7908	-1.7257	0.1985
DEPDC1	0.5906	-1.7157	0.6523
GRAP2	5.3907	-1.7115	0.4319
MSH4	-0.6756	-1.7097	0.5976
STPG4	1.171	-1.7097	0.4437
LAMB4	1.4921	-1.7096	0.7185
CHODL	-0.5687	-1.7076	0.2791
IARS1	0.8457	-1.7035	1.2366
BIRC5	-0.1039	-1.7002	0.62
SMIM2	0.5331	-1.6966	0.3218
TRPM8	0.8154	-1.6951	1.244
KIF18B	0.027	-1.6882	0.4753
GABBR1_4	0.2151	-1.6828	0.3703
BIRC7	1.288	-1.6805	1.2741
LGR6	0.6266	-1.6765	0.225
SPARCL1	-0.0664	-1.6749	0.5803
HLA-E_3	-0.0135	-1.67	0.2613
ESCO2	0.2535	-1.6669	1.0607
RING1_5	1.881	-1.6669	0.3736
GFER_1	2.6198	-1.6633	1.0171
F13A1	3.6723	-1.6584	1.2867
DLX4	-0.2927	-1.6542	0.5335
CDC20	0.2811	-1.6526	0.6059
AURKB	0.5569	-1.6509	1.2175
RWDD2B_1	0.772	-1.6483	#VALUE!
ABHD1	-0.9022	-1.6436	0.3674
LOC105374355	0.4754	-1.6402	0.5093
MEST	-3.5695	-1.636	3.4912
LOC124905049	0.5831	-1.6357	0.2215
LOC124900416	-0.8188	-1.6341	0.5347
SHCBP1L	-0.683	-1.6315	0.1652
PTX3	-2.1504	-1.6247	7.103
DCST2	-0.3316	-1.6245	0.4484
IFNA1	1.3783	-1.6235	0.8938
CIMIP2A	-0.8873	-1.6217	0.5901
LOC124900752	3.7696	-1.6212	0.2228
PIMREG	-0.0316	-1.6211	1.0055
SYNE4	0.1836	-1.6194	0.5787
NUSAP1	-0.0998	-1.6163	0.7546
SH2D6	1.1347	-1.6141	0.5063
FER1L6	-1.3938	-1.6141	0.5045
MLIP	-3.5819	-1.6104	0.2535
CDCP2	3.7591	-1.6097	0.2205
LGR5	-1.6681	-1.6089	3.6112
MGAT4A	-1.8406	-1.6023	1.6634
SYTL1	-1.0214	-1.6013	0.2153
KANSL1_2	-1.4072	-1.5974	1.8345
PLEKHM1_2	-0.039	-1.5953	0.6913
LOC102724117	1.9367	-1.5901	0.7655
GREM1	-0.3335	-1.5876	1.0114
DGKD_1	4.269	-1.5869	0.2806
PLPP3	-3.0143	-1.5699	13.7231
COLEC12	-2.934	-1.5676	3.1695
ACP7	2.7559	-1.567	0.2717
LOC107986768	-1.7892	-1.5669	0.2402
NMBR	1.394	-1.5639	0.5416
MTMR8	-0.5722	-1.5627	0.6995
FYB1	-3.932	-1.5615	0.4506
DHX16_6	0.8891	-1.5579	0.2101
LINGO3	0.5236	-1.5579	0.2101
INPP5D_1	0.8752	-1.5568	0.7805
RAD17_1	0.1546	-1.5552	#VALUE!
TAS1R3	0.2699	-1.5543	0.9724
OPN1SW	1.8887	-1.5531	0.2436
CSTA	1.4137	-1.5527	0.6047
HJURP	0.4556	-1.5521	0.5136
LOC124904276	-0.1565	-1.5511	0.9016
SMIM22	2.8973	-1.5506	0.2922
YWHAE	0.538	-1.549	1.1349
LOC124901225	-1.7992	-1.5469	0.706
MTCH2	0.1679	-1.5398	0.607
ZBTB12_4	-0.45	-1.5383	0.8565
CD37	0.2603	-1.537	0.7942
SHCBP1	0.6294	-1.5363	0.6839
ADH1C	-3.2642	-1.5344	0.2745
ENOX1	-1.3179	-1.5344	2.8138
ACTG2	5.9627	-1.5335	0.8201
MYBPHL	3.5985	-1.5325	0.198
REM1	-3.1842	-1.5216	0.6944
PRRC2A	1.0415	-1.5207	0.8216
GTSE1	-0.0551	-1.5203	0.6891
CENPF	0.2539	-1.5192	0.5681
TNFAIP2	-1.2306	-1.5145	11.7907
DDAH2_6	4.1666	-1.5122	0.2763
NEIL3	-1.0574	-1.5088	0.736
FBXO2	-1.0765	-1.5073	4.0707
RTN4RL2	0.3521	-1.505	0.3967
KIF20A	-0.2871	-1.5022	0.5312
GPR87	0.2772	-1.4968	0.6108
MYEOV	-1.0292	-1.4962	0.1608
SOX10	1.6058	-1.4957	0.1607
CENPE	0.3303	-1.495	0.5742
TMPRSS2	0.1615	-1.4929	0.4055
PET117	0.9758	-1.4812	0.2621
PSORS1C1	-0.2352	-1.4799	0.3388
DYNC1I2	0.3193	-1.4743	#VALUE!
H2AC20	-0.8935	-1.4681	0.3092
KRTAP5-7	-0.5442	-1.4662	0.256
TEX53	1.2484	-1.4648	0.2981
KITLG	-1.2581	-1.4622	5.9878
SAPCD2	-0.5152	-1.4608	0.8437
ADAMTS1	-1.0038	-1.459	10.8907
CNFN	1.0908	-1.4576	0.3715
SEMA7A_1	1.2645	-1.4518	0.4641
C2CD4D	-1.8314	-1.451	0.3316
LOC124902693	-0.1467	-1.4509	0.3424
AKR1B15	-2.9043	-1.4483	0.804
CYP26B1	-3.1324	-1.4455	1.3627
RND3	-1.2602	-1.4453	13.2064
ERFL	2.6126	-1.4402	0.7668
ADAM21	0.9877	-1.4333	0.8505
C4A	-2.508	-1.4321	1.4378
TSPAN8	-0.2788	-1.4303	0.3728
GUCY1A1	-1.1872	-1.4297	1.1901
PLK4	0.5863	-1.4288	1.1428
UBE2C	0.1596	-1.4203	0.4618
MOSMO	1.6655	-1.4191	0.7822
ATP2B4	-1.1287	-1.4149	13.2499
STARD5	-1.438	-1.414	1.4615
CHRNA7_3	0.678	-1.4123	0.1514
KRTCAP3	0.1144	-1.412	0.4799
LOC128966704	0.1235	-1.4113	0.3198
IL31RA	-1.3736	-1.4104	4.2582
CRYBG1	-1.3632	-1.4049	17.0785
ACE2	-2.5884	-1.404	0.1469
DQX1	0.7404	-1.4035	0.1468
LOC122319436	0.2691	-1.4035	0.1468
LRRC14B	-0.6182	-1.4035	0.1468
MASP1_1	-3.7865	-1.4035	0.2226
KRT14	-0.3869	-1.3981	0.9516
HSPA1A_3	0.3247	-1.3976	0.1991
PFKFB1	0.6786	-1.3958	0.6396
HSD11B1	-2.1508	-1.3946	0.894
VMO1	-1.0427	-1.3926	0.3053
CAPN6	0.1216	-1.3896	0.5036
ARC	-0.9631	-1.3797	0.5314
RASL12	-1.1935	-1.3771	1.9182
HNF1B	0.2728	-1.3767	0.3866
NPIPA5_1	0.5447	-1.3766	0.5209
DDIAS	-0.3545	-1.3759	0.7546
CXCL6	-2.5591	-1.3752	0.7467
METTL27	-0.581	-1.375	0.9204
PIPOX	0.5265	-1.3741	0.3062
SLCO4A1	-2.8694	-1.3719	0.3162
ABCG8	0.126	-1.3715	0.1705
GRM2	-0.743	-1.3715	0.1705
OR2C1	-1.0205	-1.3715	0.1705
HESX1	-0.0374	-1.37	0.9715
DLGAP5	0.3036	-1.3684	0.4436
DTL	0.4512	-1.3678	0.4725
RDH5	-2.1891	-1.3678	1.3788
HLX	-1.4304	-1.3668	5.2483
FLACC1	0.1321	-1.3663	1.112
LOC101060341	-0.3691	-1.3629	0.6652
ASIC3	-0.0131	-1.3619	1.133
ANGPTL7	-1.2156	-1.3612	0.215
MPZ	-1.6398	-1.3609	0.9991
FOXA1	-1.0204	-1.3595	0.7563
TPX2	0.078	-1.3592	1.0254
EFHB	-0.4393	-1.3575	0.1663
JPH1	-0.2709	-1.3574	0.7682
SAP25	-0.6603	-1.3569	0.2557
FAM20A	-2.5112	-1.3569	0.9033
LHX8	3.3968	-1.3555	0.2884
PPL	-6.2242	-1.3533	1.4485
CD38	-3.0657	-1.3527	0.4433
PPP1R18	0.8898	-1.3497	0.5341
LOC124907920	1.5775	-1.3491	0.3992
SMCO2	-0.2237	-1.3491	0.2144
ELMOD3_1	0.0974	-1.3479	0.5412
HLA-G_7	3.4157	-1.3457	0.1384
C1orf116	-0.3017	-1.3457	0.1384
ARHGAP29	-2.0247	-1.3455	6.5319
IER3_3	3.4157	-1.3452	0.1384
TMEM233	1.4587	-1.3452	0.1384
DCHS2	0.8697	-1.3452	0.1384
KCNJ9	-1.0497	-1.3452	0.1384
RNF212B	0.2912	-1.344	0.3854
SLC38A3	3.4424	-1.3407	1.1433
LOC112268458	-1.6519	-1.3388	0.6748
ADIRF	-3.0536	-1.3338	1.9929
TRIM47	-2.9055	-1.3337	6.0357
KIF12	1.5574	-1.3331	0.3036
SPNS3	3.7349	-1.3315	0.4001
LRRC69	-0.2491	-1.331	0.5821
HMMR	0.5185	-1.3307	0.4546
POLG	1.6954	-1.3298	0.1904
CASKIN1	0.7856	-1.3276	0.341
RSPO4	1.6088	-1.3271	0.2237
TNNT3_1	-0.9582	-1.3256	0.2459
KIF20B	0.1504	-1.325	0.7216
VWA2	1.1987	-1.3215	0.4724
ADGRG7	0.5819	-1.3196	0.1378
CPLX1	-0.3731	-1.3196	0.1378
NR6A1	-0.2963	-1.3187	1.0808
TRIM26_2	0.5578	-1.3168	0.247
KCNK2	-1.655	-1.3151	3.0405
GPR39	-3.3723	-1.3083	0.2194
GLP2R	0.5391	-1.3069	1.0754
MEOX2	-3.4247	-1.3052	1.4354
LRRC71	-0.2922	-1.3025	0.1565
TNS4	-1.1698	-1.3025	0.3567
TLL1	0.5532	-1.3013	1.1763
MCTS1	-0.0875	-1.3009	0.3629
PKP2	2.3241	-1.3003	0.5595
PLEKHG6	-0.004	-1.2979	0.9969
LRRIQ4	-0.5551	-1.2963	0.287
IER3_2	2.5999	-1.2958	0.2907
TMEM132D	4.3583	-1.2933	0.2049
NLRP10_2	3.3585	-1.2927	0.1571
CHST13	-1.2889	-1.2923	0.157
TCF20_5	0.5862	-1.2917	0.1601
CRTAM	-4.4923	-1.2917	0.1601
ZBP1	-4.5791	-1.2912	0.2837
PRSS51	-0.646	-1.2912	0.1812
ROPN1	-0.4411	-1.2908	0.2075
CLEC18C	5.638	-1.282	0.4768
FBXL6_1	-0.3446	-1.281	0.6032
BOP1_1	1.2553	-1.2794	0.4393
NEK2	0.1156	-1.2789	0.3619
PLA2G2A	-1.3687	-1.278	0.2842
CIT	-0.488	-1.2777	0.4846
ARHGAP9	2.6446	-1.2777	0.5686
KLB	0.213	-1.2766	0.2824
SBNO2	0.9144	-1.2736	0.8947
PLAU	1.2386	-1.2707	0.8642
KCNIP3	0.2088	-1.27	0.2905
DCSTAMP	5.3971	-1.2698	0.4153
RASL11A	-4.4061	-1.2693	0.4725
CGB2	2.4618	-1.2662	0.123
GLRA1	2.4618	-1.2662	0.123
PRH1	2.4618	-1.2662	0.123
VARS2	2.4618	-1.2662	0.123
FEZF1	0.5047	-1.2662	0.123
LOC124900692	0.5047	-1.2662	0.123
MMP26	0.5047	-1.2662	0.123
LOC124904095_1	0.1482	-1.2662	0.123
GOLGA8S_1	-0.964	-1.2662	0.123
LENEP	-1.018	-1.2662	0.123
FRMPD1	-1.6614	-1.2662	0.123
CRYGN	-2.2627	-1.2662	0.123
FOXM1	-0.3163	-1.2652	0.6681
BICDL1	1.3821	-1.2628	0.1521
C6orf47_5	1.3821	-1.2628	0.1521
LOC112268317	0.845	-1.2628	0.1521
TBC1D3E_1	-0.3363	-1.2623	0.152
MYMX	3.4157	-1.261	0.1295
HSD17B3	2.0914	-1.2605	0.3872
ARL17A	2.6814	-1.258	0.4863
SULT1B1	3.9047	-1.2551	0.1763
XIRP1	1.0228	-1.2551	0.1763
AKT3	3.5078	-1.2544	0.5342
PPP1R9A	-2.8179	-1.254	0.7365
FLOT1_4	-6.0673	-1.2523	0.2457
LOC124903372	-0.7574	-1.2523	0.2345
DIRAS3	1.8739	-1.252	1.2887
CDH4	5.2197	-1.25	0.7695
TATDN1	-0.7019	-1.2495	0.3637
RETSAT	1.7341	-1.2493	#VALUE!
ACY1	0.7389	-1.2487	0.2376
PTGDS	-0.054	-1.2477	0.3979
TMEM102_1	-0.4484	-1.2474	0.3251
VAV3	-1.6459	-1.2461	0.9387
CLIC1_1	2.9375	-1.2456	0.2294
AARSD1	1.4787	-1.2418	0.1187
AMY1A	1.4787	-1.2418	0.1187
AQP6	1.4787	-1.2418	0.1187
BTNL8	1.4787	-1.2418	0.1187
CD3G	1.4787	-1.2418	0.1187
CHRNG	1.4787	-1.2418	0.1187
CHURC1-FNTB	1.4787	-1.2418	0.1187
COX6A2	1.4787	-1.2418	0.1187
CTAGE8	1.4787	-1.2418	0.1187
CTDSPL_1	1.4787	-1.2418	0.1187
CYP2C18	1.4787	-1.2418	0.1187
DSEL	1.4787	-1.2418	0.1187
DUSP8_2	1.4787	-1.2418	0.1187
EGFL8	1.4787	-1.2418	0.1187
EQTN	1.4787	-1.2418	0.1187
FRG1_1	1.4787	-1.2418	0.1187
GMPR2_1	1.4787	-1.2418	0.1187
GOLGA8J_1	1.4787	-1.2418	0.1187
GPANK1_4	1.4787	-1.2418	0.1187
GPR25	1.4787	-1.2418	0.1187
GPSM3	1.4787	-1.2418	0.1187
GSTM1	1.4787	-1.2418	0.1187
GYPB	1.4787	-1.2418	0.1187
HBQ1	1.4787	-1.2418	0.1187
HLA-DMA	1.4787	-1.2418	0.1187
HLA-DOB_3	1.4787	-1.2418	0.1187
HLA-DOB_4	1.4787	-1.2418	0.1187
HSFX3	1.4787	-1.2418	0.1187
KRT34_2	1.4787	-1.2418	0.1187
LDHC_1	1.4787	-1.2418	0.1187
LOC124903569	1.4787	-1.2418	0.1187
LPA	1.4787	-1.2418	0.1187
MSH5	1.4787	-1.2418	0.1187
MUC4_7	1.4787	-1.2418	0.1187
NAIP_3	1.4787	-1.2418	0.1187
NELFE_2	1.4787	-1.2418	0.1187
NPY4R2	1.4787	-1.2418	0.1187
PARVG	1.4787	-1.2418	0.1187
PCDHA3	1.4787	-1.2418	0.1187
PCDHB4_1	1.4787	-1.2418	0.1187
PLCZ1	1.4787	-1.2418	0.1187
PPP1R11_3	1.4787	-1.2418	0.1187
PRSS2_1	1.4787	-1.2418	0.1187
RNF39_4	1.4787	-1.2418	0.1187
SLC45A2	1.4787	-1.2418	0.1187
SLC5A11	1.4787	-1.2418	0.1187
SNTG2_1	1.4787	-1.2418	0.1187
SOX21	1.4787	-1.2418	0.1187
SPDYE15	1.4787	-1.2418	0.1187
SPDYE8	1.4787	-1.2418	0.1187
SPDYE9	1.4787	-1.2418	0.1187
TBC1D3I_2	1.4787	-1.2418	0.1187
TECTA	1.4787	-1.2418	0.1187
XAGE2	1.4787	-1.2418	0.1187
XCL2	1.4787	-1.2418	0.1187
GAL3ST2	0.5169	-1.2418	0.1187
KBTBD4	0.5169	-1.2418	0.1187
LSM2_5	0.5169	-1.2418	0.1187
ALOX15	0.5169	-1.2418	0.1187
BUB1B-PAK6	0.5169	-1.2418	0.1187
CACNG2	0.5169	-1.2418	0.1187
CDRT4	0.5169	-1.2418	0.1187
CXCR3	0.5169	-1.2418	0.1187
EGFL8_1	0.5169	-1.2418	0.1187
EGFL8_2	0.5169	-1.2418	0.1187
GNG5B	0.5169	-1.2418	0.1187
KLHL23	0.5169	-1.2418	0.1187
LOC100653133	0.5169	-1.2418	0.1187
LOC102723382	0.5169	-1.2418	0.1187
LOC124901866	0.5169	-1.2418	0.1187
MROH2A	0.5169	-1.2418	0.1187
NXPE4	0.5169	-1.2418	0.1187
OSTCP2	0.5169	-1.2418	0.1187
SERF1A_3	0.5169	-1.2418	0.1187
TEKT4	0.5169	-1.2418	0.1187
C1orf146	-0.2558	-1.2418	0.1187
HLA-DPA1_1	-0.2558	-1.2418	0.1187
MUC4_3	-0.2558	-1.2418	0.1187
TCF20_6	-0.2558	-1.2418	0.1187
AGPAT1_4	-0.4049	-1.2418	0.1187
GRXCR2	-0.4049	-1.2418	0.1187
ARHGAP11B	-0.4784	-1.2418	0.1187
MYL12BP2	-0.4784	-1.2418	0.1187
PCDHA4	-0.4784	-1.2418	0.1187
SEPTIN12	-0.4784	-1.2418	0.1187
LOC124904253	-0.9162	-1.2418	0.1187
PRSS37	-0.9162	-1.2418	0.1187
OR4F16	-0.9406	-1.2418	0.1187
RPS18_4	-1.0677	-1.2418	0.1187
LOC124902551	-1.3107	-1.2418	0.1187
LOC124901807_1	-1.3294	-1.2418	0.1187
H3C14	-1.3295	-1.2418	0.1187
TSPO2	-1.3509	-1.2418	0.1187
TNNT2	-1.4449	-1.2418	0.1187
PSG9	-1.5667	-1.2418	0.1187
ADAMTS19	-1.6195	-1.2418	0.1187
H2BC6	-1.6196	-1.2418	0.1187
BTLA	-1.6666	-1.2418	0.1187
NXPE1	-1.6684	-1.2418	0.1187
PIWIL1	-1.7154	-1.2418	0.1187
KCNT1	-1.7439	-1.2418	0.1187
GJB7	-1.8084	-1.2418	0.1187
CLDN5	-1.8284	-1.2418	0.1187
SIGLEC16	-1.8867	-1.2418	0.1187
CCDC40_1	-1.9151	-1.2418	0.1187
C1QTNF9	-2.0498	-1.2418	0.1187
LOC105376722_1	-2.3503	-1.2418	0.1187
IGF2	-2.3593	-1.2418	0.1187
UBL4B	-2.4076	-1.2418	0.1187
MUC20_2	-2.4891	-1.2418	0.1187
SPATC1	-3.1371	-1.2418	0.1187
CRIP3	-3.8808	-1.2418	0.1187
TBC1D3G	-4.239	-1.2418	0.1187
VARS1_6	-4.3482	-1.2418	0.1187
DDR1_6	-6.5253	-1.2418	0.1187
BAG6_3	-8.3699	-1.2418	0.1187
MYL7	5.1196	-1.2409	0.3235
ELFN2	0.0822	-1.2405	0.8608
INSC	-0.9544	-1.2404	0.2909
LOC124905450	1.4759	-1.2389	0.1199
PTP4A1	1.4756	-1.2389	0.1199
PPP1R11_6	-1.024	-1.2389	0.1199
GALR2	1.237	-1.2381	0.1956
TM4SF1	-1.8765	-1.2349	5.6981
LCTL	1.1437	-1.2344	1.1891
ZFP36L2	-2.3954	-1.233	10.6774
CDH1	2.3288	-1.2327	0.4232
MBOAT7_7	-1.0577	-1.2291	0.2006
MCTS1_1	1.8624	-1.2269	0.4557
HSF1_1	1.0608	-1.2259	0.4515
MTFR2	0.4128	-1.2248	0.7775
SLC38A11	-3.6224	-1.2247	0.822
H2BC11	-0.807	-1.2228	0.8606
PLEKHG4B	0.3508	-1.2222	1.2197
ZNF157	-0.0997	-1.2206	0.1438
MAB21L3	-0.2773	-1.2203	0.7481
SERTAD4	2.9378	-1.2193	0.5772
CCNB1	0.1159	-1.2181	0.6362
CST4	0.508	-1.2155	0.3285
EXD1	3.3585	-1.2126	0.147
EIF4A3	0.4412	-1.2126	0.147
AHNAK2	-1.678	-1.2123	7.9158
TRIM27_5	2.4132	-1.2112	0.1169
CLIC1_5	0.4561	-1.2112	0.1169
H2BC12L	0.0996	-1.2112	0.1169
RASGRP4	0.0161	-1.2112	0.1169
ZNF475	0.0161	-1.2112	0.1169
H2BK1	-0.4578	-1.2112	0.1169
CYP4Z1	-0.4945	-1.2112	0.1169
SAPCD1_2	-1.3391	-1.2112	0.1169
STRC	-1.7363	-1.2112	0.1169
MTMR7	-1.963	-1.2112	0.1169
SYTL2	-1.2775	-1.2106	5.7638
KRT16	1.1141	-1.2098	0.9771
KRT3	2.0427	-1.2079	0.811
ASPM	0.2201	-1.2073	0.427
CATSPERG	-0.293	-1.2044	0.4989
RYR3	1.3573	-1.2034	1.172
TBC1D3F_1	1.9964	-1.1979	0.3329
OLFML2B	-1.0872	-1.1968	12.9038
ONECUT2	-0.0498	-1.1934	0.7284
EFNB3	1.8564	-1.1923	1.2365
CCNB3	-0.5656	-1.1893	0.4918
SMAD3	-2.3516	-1.1889	11.3505
ACVR1C	-1.1862	-1.1863	0.583
DCP1B	1.147	-1.1862	0.6611
CCDC125	0.5324	-1.186	0.8059
NOVA1	-3.0571	-1.1826	2.1713
SOX2	3.331	-1.1825	0.1421
ZACN	0.7918	-1.1825	0.1421
PERM1	-0.7117	-1.1825	0.1421
MGAM_1	2.9312	-1.1814	0.5206
PTPRC	-0.6466	-1.1809	0.2134
SCAMP3_1	-2.21	-1.179	1.9225
EBF1	-1.2697	-1.1789	4.9209
CDC45	0.1742	-1.1773	0.7359
C10orf143	-1.0899	-1.1767	1.0056
CDCA2	-1.6837	-1.1764	0.8877
B3GALT2	0.886	-1.1762	1.0535
LCK	3.2417	-1.1758	0.1162
LOC124906092	-0.5696	-1.1758	0.1162
PLAAT2	-3.7424	-1.1758	0.1162
SULT1C4	-0.3777	-1.1754	0.2743
CUX2	3.2417	-1.1753	0.1161
MTNR1A	0.5163	-1.1753	0.1161
CNTFR	-0.0197	-1.1753	0.1161
MCCC2_2	-1.0984	-1.1753	0.1161
ZNF558	-1.65	-1.1753	0.1161
HAS2	0.7061	-1.1753	0.8632
CDH10	-0.4991	-1.1743	0.1477
VPS28	0.5103	-1.1742	1.2519
ECM2_1	-2.8506	-1.1733	0.8542
CDK1	-0.0632	-1.1723	0.4708
AKAP17A_1	2.3405	-1.1712	1.0822
RASGRP2	4.7943	-1.1706	0.3338
SDC4	-1.3239	-1.17	9.378
CCDC163	-0.1161	-1.1662	0.7094
BUB1	0.6239	-1.1652	0.4719
NFIB	-1.2165	-1.1651	3.6345
GNL1_7	1.3821	-1.1647	0.1834
CXCL3	-2.4376	-1.1624	0.2545
NHSL2	-1.7954	-1.1582	0.8017
CENPU	-0.3681	-1.1562	0.7318
PDE6C	0.6332	-1.1538	0.4332
HRH4	-0.0988	-1.1519	0.1761
SEPTIN1	-0.2033	-1.1518	0.5194
MT1G	1.4915	-1.1508	0.2136
CDKN3	-0.1094	-1.15	1.0887
OR51B5	1.0569	-1.1486	0.1534
CNOT10	-0.9119	-1.1475	0.7176
ARTN	0.983	-1.1446	0.3806
NDC80	-0.0814	-1.1427	1.0526
INHBE	4.7673	-1.1383	0.8195
LOC124905050	-0.1401	-1.1378	1.1251
SLC10A4	1.1015	-1.1376	0.3543
TPRG1	-0.2167	-1.1363	0.6313
TMEM50B_1	1.411	-1.1327	0.7391
ARL13A	2.0886	-1.1313	0.2409
DOC2B	7.1222	-1.1309	0.5807
QRFP	2.0945	-1.1299	0.7828
REXO4_1	-0.0312	-1.128	0.411
TNFSF11	1.1961	-1.1273	0.462
ODAD1	-0.8774	-1.1252	0.5181
LTB4R	0.1949	-1.1238	0.3009
P2RX6	-1.3306	-1.1227	1.2876
NRXN2	-0.6842	-1.1208	0.4178
NR1I3	-0.4073	-1.12	0.3024
CLPTM1L_1	3.4186	-1.1199	#VALUE!
PLXDC1	-1.8142	-1.1198	2.3986
BLM	1.0648	-1.1177	1.0587
EDN1	-0.889	-1.1165	0.9966
C4orf36	0.0195	-1.1154	0.8302
SMPD4	3.9788	-1.1144	0.3448
CFAP299	-0.2024	-1.1121	0.5019
RPS25_1	0.2758	-1.1087	0.4194
LOC124900417	0.2289	-1.1086	1.2617
ARHGAP30	0.9251	-1.106	0.3954
MAL2	-3.259	-1.1	0.7436
GPD1	0.317	-1.0996	0.519
NUTM2F	0.1929	-1.0992	0.2422
ABI3BP	0.4776	-1.0974	1.1241
TM4SF19	-1.5503	-1.0923	0.2448
TUBB8	3.2417	-1.0907	0.1071
CAMK1G	-2.58	-1.0907	0.1071
THRSP	-4.0982	-1.0907	0.1071
DIO1	1.5005	-1.0869	0.5079
CCNE2	0.1076	-1.0862	0.773
RAD54L	-0.3487	-1.0851	0.515
SPAG5	0.3058	-1.085	0.512
FAM111B	-0.8582	-1.0847	0.3789
FSIP2	-0.6196	-1.0837	0.741
NUP210L	-0.2884	-1.0831	0.1204
SLC6A1	5.0194	-1.0815	0.2293
KIF11	0.1393	-1.0789	0.635
TEX54	1.9109	-1.0768	0.2411
LYG2	-1.3776	-1.0743	0.2401
EIF3CL	1.5344	-1.0731	#VALUE!
ATP2B3	3.3614	-1.0715	0.6885
NOP9	0.8091	-1.068	0.7867
WDR62	-0.5997	-1.0679	0.7499
ELMO3	-0.1068	-1.066	0.8276
ERVW-1	0.1271	-1.063	0.4164
TRPM3	0.9857	-1.061	0.7988
PLK1	0.2548	-1.0598	0.3827
LEAP2	0.5618	-1.0594	0.3844
PIGW_1	0.7066	-1.0573	0.4587
FTCDNL1	-0.0735	-1.0565	0.8912
BHLHA15	1.0615	-1.0558	1.0836
ANLN	0.1059	-1.0539	0.4043
RING1_1	1.0862	-1.0537	0.516
PCDHB15_1	2.2508	-1.0524	0.0997
SCG5	2.2508	-1.0524	0.0997
LOC124901104	1.289	-1.0524	0.0997
SPAG6	1.289	-1.0524	0.0997
BEST2	0.3672	-1.0524	0.0997
SPDEF	0.3672	-1.0524	0.0997
MEF2B	-0.1407	-1.0524	0.0997
MRC1	-0.1407	-1.0524	0.0997
SPINK1	-0.2639	-1.0524	0.0997
SPATA46	-0.5513	-1.0524	0.0997
CPB2	-0.8405	-1.0524	0.0997
TEX48	-1.7596	-1.0524	0.0997
ARL14	-2.4743	-1.0524	0.0997
CENPM	0.0729	-1.0523	0.4534
ZDHHC11	-0.6978	-1.0519	0.6376
ZNF35	1.0637	-1.0518	0.4115
SARS2_1	0.641	-1.0504	0.9257
CCNB2	0.0497	-1.0481	0.4516
LOC124904903	-0.0919	-1.0475	0.4142
LRRN4CL	-2.3754	-1.0474	1.8506
TMEM198	0.3651	-1.0453	0.9778
SH3D19_1	-0.415	-1.0447	0.7081
SWSAP1	-0.3084	-1.0442	0.8345
UFSP1	0.5076	-1.0437	0.9311
TNFAIP3	-1.8798	-1.0416	3.7445
OTUB2	-0.5193	-1.0386	0.3419
BEX2	-0.7008	-1.0377	0.8122
SEMA4F	-1.0043	-1.036	4.3749
LOC124904791	-1.9869	-1.0356	0.281
CITED2	-1.436	-1.0346	5.5516
IER3_4	4.6948	-1.0318	0.4829
CD74	-4.206	-1.0298	0.805
IL11	7.1435	-1.0289	0.9285
ARHGAP28	-1.3677	-1.0289	1.9063
KLHL32	1.0277	-1.0252	0.2911
MTSS1	0.9763	-1.0193	1.2502
OR10AD1	0.1017	-1.0187	0.1442
C11orf16	-1.0845	-1.0179	0.179
EDA	-0.1054	-1.016	1.037
DHX36_1	0.7105	-1.0141	0.4643
ATP13A4	-0.0818	-1.0129	0.1771
CXCL12	-2.7478	-1.0114	2.8404
NFKBIL1_1	0.4048	-1.0111	0.1679
LOC124909485	0.203	-1.0087	0.1668
DPP4	-3.9417	-1.0082	0.9022
MEIG1	2.1929	-1.0082	0.1994
LDHD	0.6441	-1.0081	1.1871
SKA3	-0.2211	-1.0058	0.6777
SYT15B_1	3.4361	-1.0048	0.2376
ARHGAP11A_1	2.7901	-1.0029	0.1819
NXPE2	2.2537	-1.0023	1.1099
CDC25C	0.0779	-1.0017	0.3306
ECH1_1	0.3659	-1.0017	0.3899
RACGAP1	0.2607	-1.0012	0.7774
RBM3	0.3542	-0.9997	10.2271
SLC22A14	1.0516	-0.9996	0.6158
CES2	-0.525	-0.9994	5.7246
CSNK2B_4	0.4495	-0.9982	0.9418
PTTG1	-0.0455	-0.9961	1.012
DAB2	-0.7807	-0.9946	4.6555
FTO	-0.0199	-0.9943	8.3683
PQBP1_1	0.3211	-0.994	0.5096
UBA2_1	0.5302	-0.9938	3.3293
MMD	-0.4158	-0.9932	2.5477
ZNF639	0.1668	-0.9925	5.2703
TTC36	-0.225	-0.9924	0.5148
MYL9	1.8709	-0.9916	3.7171
VARS2_5	-0.7271	-0.9915	0.4702
UBE2T	0.4777	-0.99	1.1875
STAB1	-2.2449	-0.9898	0.1966
PPP1R10_4	-0.1021	-0.9876	0.0956
ZNF177	2.0888	-0.9871	0.0955
APOL4	1.0935	-0.9871	0.0955
HSD11B2	-0.4072	-0.9871	0.0955
ZMYND15	-5.0831	-0.9871	0.0955
TM4SF20	-2.7818	-0.9868	0.2338
COL4A1	3.3187	-0.9861	4.1739
AKT3_1	0.5513	-0.9857	0.3174
PSMC3IP	-0.065	-0.9855	1.0696
SRP72	0.4743	-0.9851	7.843
RFX8	-1.0458	-0.9846	0.704
TAL2	-0.4251	-0.9842	0.1482
TMEM265	-0.8467	-0.9842	0.9407
GSTZ1	0.2239	-0.984	3.4271
TSR1	0.0359	-0.984	10.6051
S100A6	-0.5841	-0.9839	7.6644
CUL7	-0.1937	-0.9837	5.8678
SLC26A4	-1.2973	-0.9831	0.5937
TES	1.0795	-0.9831	5.9369
PPID	0.1456	-0.9829	6.0402
CATSPER2	0.3592	-0.9828	0.7001
PPM1M	0.2461	-0.9827	3.3877
SLC16A12	-0.3095	-0.9819	0.1172
CA11	-1.1926	-0.9814	0.9099
MMP9	3.1048	-0.9813	0.1694
BMT2	0.4129	-0.981	5.8036
GNA14	-1.7109	-0.9803	0.6504
PTCHD1	-6.953	-0.9787	0.2065
SMARCC1	0.3835	-0.9782	8.695
MAMDC2_1	2.9375	-0.9777	0.2545
NDUFS3_1	1.1143	-0.9763	0.3589
BAP1	-0.1861	-0.9763	7.8909
HNRNPL_1	0.5131	-0.9759	0.4024
LOC124903573	1.6776	-0.9757	0.1781
USP43	1.6126	-0.9754	2.2061
CENPI	0.0189	-0.9752	0.7447
MOB2	-0.2033	-0.9752	0.4894
DSG2	0.8277	-0.975	12.3634
MTR	-0.0876	-0.974	8.7958
PCNX1	1.0968	-0.9734	7.8666
MACIR	0.2037	-0.9734	4.5532
XBP1	0.9423	-0.9728	10.1616
GNRHR	-0.7063	-0.9717	0.1482
DUSP18	-0.3275	-0.9715	3.4344
ERGIC1	0.0816	-0.9711	6.1632
COPZ2	0.9116	-0.9704	4.5902
C19orf73	0.3761	-0.9672	0.4503
SLC16A7	0.6489	-0.9667	4.4676
LXN	-0.1215	-0.9644	2.9107
TMEM178B	-0.8074	-0.9636	1.3609
VTA1	0.1718	-0.9631	5.9931
DCLK2	1.3578	-0.9631	2.7465
NABP2	0.2846	-0.9618	6.3392
ABCG4	1.9436	-0.9614	0.6437
GCKR	0.7178	-0.9613	0.6132
PAQR5	-0.8286	-0.9612	2.6483
CMKLR2	1.5368	-0.9611	0.7849
INTS12	0.4712	-0.9608	4.3816
CYB561D1	-0.4734	-0.9596	4.8159
ZNF726	0.7316	-0.9593	0.4371
CCDC80	-0.2598	-0.9591	3.3982
LOC124907867	0.7761	-0.9589	3.2153
C10orf67	-0.1163	-0.9585	0.1364
SNRPC	0.1294	-0.9584	7.2245
PMS1	0.2738	-0.9565	5.0607
EGR3	-1.5682	-0.9561	0.6374
RAB27B	-3.3899	-0.9558	0.9633
EGR1	-0.7369	-0.9554	2.3695
LOC124907900	5.0421	-0.9553	0.2431
CDCA3	-0.4311	-0.9544	0.7153
COL28A1	-0.5161	-0.9542	0.3408
RPL32	0.1944	-0.954	8.5498
FZD2	0.6503	-0.9538	3.0668
EZR	0.2479	-0.9527	7.1451
DUSP19	-0.3503	-0.9516	1.216
TMEM43	-0.6149	-0.9507	6.6585
NPIPA5	0.3301	-0.9497	0.3746
SLC28A3	-0.8792	-0.9497	0.6327
CNMD	0.4072	-0.9495	0.1341
MPP7	-0.2895	-0.9489	2.9931
LOC124901418	-1.3168	-0.9488	0.3833
LENG8	-0.1776	-0.9487	0.2701
LVRN	0.6822	-0.9486	0.3417
SNRPN	0.4958	-0.9484	0.7636
NATD1	-0.8133	-0.948	3.2787
PROCA1	-0.2787	-0.9479	0.4711
KLHL10	-0.7914	-0.9479	0.2046
PABIR2	-0.4693	-0.9469	4.4556
MFAP5	2.5735	-0.9466	2.5793
CDC7	0.1948	-0.9462	1.2659
C22orf23	0.5487	-0.9461	3.8421
KIF22	-0.1149	-0.9455	1.4082
PI4K2A	0.0482	-0.9455	9.6724
ARF4	1.2091	-0.9448	12.8523
DNAJC6	-0.3296	-0.9447	1.7244
TMEM25	0.015	-0.9442	2.4762
IL1RL1	-5.62	-0.9439	0.6135
ADI1_1	0.1845	-0.9439	0.4665
RTRAF	0.7517	-0.9436	10.3225
BNC1	0.627	-0.9418	5.9019
CCT5	0.4288	-0.9416	9.0424
OSTM1	1.1565	-0.9414	7.91
CDCA5	0.0198	-0.9406	0.8459
RHBDL1	0.1128	-0.9401	0.7793
PYROXD1	0.1644	-0.9398	4.0656
TAF13	1.4223	-0.9397	4.0476
RAPSN	-0.003	-0.9395	0.2269
ACACA_1	0.7814	-0.9378	0.4696
DDX10	-0.0266	-0.9375	5.333
MAGIX_1	0.175	-0.9373	0.1986
RPL4	0.2633	-0.937	11.3448
HCFC2	0.2558	-0.9362	5.2556
NTRK3	-1.0589	-0.9361	0.2472
NDUFB9	0.3638	-0.9351	#VALUE!
ZNF385A	-0.5007	-0.9349	3.316
TRAK2	0.418	-0.9346	7.5818
EXD2	-0.1543	-0.9336	4.4628
NAPG	0.3903	-0.9333	4.9221
HMGXB4	0.2637	-0.933	7.4327
E2F1	0.0441	-0.9329	0.6115
WIPF1	-0.4565	-0.9326	6.2671
BBOX1	0.7735	-0.9322	0.3712
ANXA10	-1.6592	-0.9313	0.1397
ETS2	0.0157	-0.931	4.0287
DHDH	-1.4404	-0.9301	0.0894
NPIPA7_1	1.1863	-0.9296	0.0894
HLF	-4.4005	-0.9296	0.0894
NUP155	0.257	-0.9295	4.7464
BORCS8	0.3779	-0.9286	2.4302
LSM14A	-1.4767	-0.9285	0.4698
GMPR2	-0.0291	-0.9284	0.3521
SPTLC3	-3.0775	-0.9279	1.4499
DEPDC1B	0.3618	-0.9279	0.4327
ETFDH	-0.3374	-0.9272	4.6795
TPRG1L	0.1559	-0.9265	7.0444
LMNTD2_1	-0.6097	-0.9264	0.3266
CHMP2A	0.3135	-0.9264	6.6162
TGFB2	0.344	-0.9263	3.7254
POLR1E	-0.1169	-0.9262	5.126
FAM98B	0.2152	-0.9249	5.3789
EXOSC6	-0.1634	-0.9244	4.1201
TADA2A	1.8127	-0.9242	1.3762
UBE2A	0.9676	-0.9241	0.4478
HCN4	0.5641	-0.9238	0.1539
CCNA1	0.1493	-0.9238	0.4022
YARS1	0.2301	-0.9236	7.0998
CAPZA1	0.2861	-0.9235	8.0581
C1orf131	0.2373	-0.9234	3.0243
UTP14A	-0.1385	-0.9233	6.282
FARSB	0.377	-0.9233	5.7472
TSC22D3	1.2644	-0.9229	2.4601
NDUFA7	0.3428	-0.922	3.8529
NPM3	0.4176	-0.9219	4.8478
ABCE1	0.3785	-0.9218	6.4722
BASP1	1.407	-0.9216	5.4209
CRLF3	0.0279	-0.9212	3.3134
DENND1B	0.6507	-0.9201	3.7643
VWA1	1.7034	-0.9194	1.9712
EIF4E	0.4238	-0.9194	4.5377
NPY4R	1.8672	-0.9188	0.4797
RAI14	1.5623	-0.9184	4.2399
TUBGCP4	-0.3654	-0.9169	3.6944
UCHL3	0.8089	-0.9169	7.0267
ANKRD2	-0.8271	-0.9158	0.1612
SLC1A7	-0.3613	-0.9155	0.1633
MTX1_1	2.9392	-0.9154	0.2556
ZNF703	-0.1009	-0.9152	6.3929
SPON2	0.7557	-0.9141	2.007
IFI27L1	-0.2169	-0.914	0.2964
VGF	0.2867	-0.9136	0.1507
PARD3B	-1.2441	-0.9131	4.3641
TM9SF1	1.2078	-0.9129	#VALUE!
PALM	1.2061	-0.9123	0.7524
SFXN1	0.9142	-0.9122	3.6592
BTBD3	-0.4209	-0.9121	4.5257
NAP1L5	0.6709	-0.912	3.2585
ZNF281	1.3219	-0.9109	7.8611
PHF6	0.275	-0.9106	4.3279
DHODH	-0.0265	-0.9102	2.9862
INTS9	-0.2773	-0.9087	3.928
NDE1_1	0.6933	-0.9081	1.0196
TNFSF4	2.2405	-0.908	1.0843
BTBD7	1.2423	-0.9079	1.7493
C6orf226	-0.0854	-0.9075	1.4033
MICAL2	2.1785	-0.9072	6.7453
CYTB	0.7312	-0.9071	9.1339
PLA1A	-3.4402	-0.9067	0.198
GRSF1	0.5818	-0.9064	6.9697
NOP2	-0.1036	-0.906	7.0803
WNT11	0.6271	-0.9056	1.1622
LOC124904077	-0.1098	-0.905	1.4069
MTMR2	1.219	-0.9048	8.4346
ST8SIA1	-1.4101	-0.9046	3.4963
TSTD1	0.8181	-0.9043	0.5444
PDGFA	2.486	-0.9043	3.3556
SLC34A3	-0.6386	-0.9035	0.6397
ADISSP	-0.0954	-0.9034	3.8388
TXN	-0.6497	-0.9029	7.4994
SMAD2	0.1416	-0.9029	8.0426
ADAT2	-0.0543	-0.9026	2.3625
TOR1AIP1	-0.421	-0.9015	5.044
TLR5	-0.6364	-0.9012	0.9129
MPDU1	0.1509	-0.9007	7.2396
AP4E1	0.5687	-0.9005	6.5495
NEXN	1.8484	-0.9002	3.1966
CTTN	-1.2511	-0.8994	0.4242
PKIB	2.3312	-0.8993	2.6469
RAPGEF5	0.0041	-0.8992	1.736
FDPS	0.975	-0.8991	4.3162
C16orf46_1	-0.1397	-0.899	0.188
C19orf18	-0.6547	-0.899	0.3475
PNPO	-0.2115	-0.8988	4.4779
CAV2	0.5871	-0.8987	6.2945
LIMA1	0.7697	-0.8987	3.8038
UQCRQ	0.5405	-0.898	3.3264
ZNF24	0.2026	-0.898	5.5314
COL5A3	-0.415	-0.8978	3.9257
NCKAP5	-0.5545	-0.8975	1.0139
SELENBP1	-1.8929	-0.8973	1.5701
OVCH1	-2.2972	-0.8972	0.1362
GJC1	-0.4004	-0.8969	5.2948
GSTM2	-0.5418	-0.8961	2.6733
PRC1	0.0954	-0.8961	0.5474
ESM1	0.6827	-0.8959	1.1501
VSNL1	1.1168	-0.8946	0.8248
PTP4A3_2	1.5534	-0.8933	0.2596
TRIM39	1.6282	-0.8926	0.1715
COX3	0.8941	-0.8925	9.8559
THRB	-0.9543	-0.8919	1.3126
C17orf75	0.0251	-0.8918	4.4285
TTI1	-0.2373	-0.8915	5.8921
BAHCC1	-1.724	-0.8915	1.9833
CDH6	1.9832	-0.8909	1.4449
UBQLN2	0.0388	-0.8905	6.257
ND3	0.202	-0.8903	3.3351
METTL2B	0.3424	-0.8901	5.5928
ZSCAN5A	0.3046	-0.89	1.1476
TTC29	0.0044	-0.8898	0.1414
WNK4	0.6472	-0.8897	5.567
GADD45A	0.3592	-0.8894	3.5222
DNAAF8	0.0659	-0.8892	0.9304
PSME2	-1.066	-0.8879	0.3059
FN1	2.1138	-0.8878	3.6459
FBXO7	-0.0601	-0.8873	9.4922
POLQ	0.0838	-0.8862	0.4718
SLC11A1	0.3487	-0.8855	0.2702
RTL3	-0.2431	-0.8849	0.816
FAM124A	-0.1367	-0.8848	1.5304
MAF	-1.0074	-0.8844	5.0846
CPNE9	0.8106	-0.884	0.2742
SLC25A51	0.5815	-0.8837	4.0712
GJC3	0.2144	-0.8837	0.0965
YIPF7	-0.7663	-0.8837	0.0965
KCNH8	1.1816	-0.8835	0.1246
MMP28_1	0.6984	-0.8834	0.3823
BVES	0.044	-0.8834	3.5276
PDCD11	0.049	-0.8822	5.9807
TRPT1	0.7326	-0.8812	3.3889
BNC2	-0.082	-0.8803	6.4268
ALG14	0.3611	-0.8802	3.1263
DNAJB4	1.0111	-0.8802	3.7132
ANAPC16	0.0909	-0.8793	4.8837
SLC25A32	1.0066	-0.8772	5.8173
MMAA	-0.6757	-0.8769	2.9465
SBF2	-0.1838	-0.8761	4.302
ATAD3C	-0.0747	-0.8761	0.4043
LCT	2.945	-0.8759	0.0935
MARCHF6	-0.0373	-0.8757	8.2287
TUBA4A	0.3031	-0.875	3.4011
CREB3L4	-0.0834	-0.8742	1.2337
GPI_1	0.2267	-0.8741	0.4597
TSEN15	0.643	-0.8734	5.6586
GPR45	3.981	-0.8729	0.1434
KCNE1	-2.0456	-0.8727	0.1434
UCK2	0.8721	-0.8724	8.4391
FAHD2B_1	2.4882	-0.8719	0.286
TTC39A	-1.1485	-0.8716	0.4011
KIFC1_2	-0.227	-0.8715	0.1566
CSNK2A1	0.6006	-0.8712	10.4717
PIK3CB	0.0984	-0.8704	5.2727
AHR	-1.7241	-0.8697	7.5574
STK17B	-0.8272	-0.8696	2.5122
TNFSF9	1.1862	-0.8695	2.9692
NFATC2	1.0639	-0.8695	3.8302
KCNAB2	-0.6916	-0.8693	2.0155
BIRC3	-3.4856	-0.8687	0.5373
RPS17	1.3181	-0.8682	#VALUE!
ZNF575	-0.4869	-0.8679	1.19
LOC124901867	-0.0331	-0.8666	0.5244
KCNQ1	2.7619	-0.8664	0.1638
LOC100653049	-0.926	-0.8661	0.109
LSS	-0.5335	-0.866	4.7894
FRK	0.3353	-0.8659	2.5239
VCAM1	-2.8996	-0.8657	1.4929
ZZZ3	-0.2155	-0.8653	6.3721
CPS1	-0.35	-0.8651	3.2276
RCC1L	0.0386	-0.8649	6.9336
MGAT5	0.4507	-0.8648	7.605
ALPK2	0.0647	-0.8643	4.9141
FAM78A	-0.4402	-0.8638	0.9671
STAMBP	0.2738	-0.8634	6.3187
KRT19	-1.0456	-0.8626	0.8723
TNFSF15	-1.0312	-0.8618	2.506
FIRRM	0.0882	-0.8614	1.1455
HIC1	0.9299	-0.8609	5.2153
DPP8	0.4419	-0.8602	7.9731
PBX2	0.2384	-0.8595	0.2007
WDR45B	0.2321	-0.8595	6.9498
EPX	-1.0564	-0.8587	0.1066
DAPP1	2.377	-0.8582	0.2409
DACT1	3.674	-0.858	3.318
CCT8_1	0.1841	-0.8575	0.2452
CCT7	0.3845	-0.8573	5.923
NMT1	-0.3106	-0.857	9.3488
PDCD1LG2	1.2349	-0.8559	0.7842
SLC37A4_1	-0.7055	-0.8558	0.8534
SF3B2	0.0625	-0.8557	5.7987
SLC30A7	0.2525	-0.8555	6.1012
ZNF707	-0.0104	-0.8548	0.5824
NSMCE3	-0.1888	-0.8545	0.4658
MRO	-3.0578	-0.8543	0.1633
TRMT6	0.1952	-0.853	5.7549
RBBP9	0.5275	-0.8528	3.6737
VPS25	0.2538	-0.8523	6.5838
SLC3A1	-0.4685	-0.8508	0.4706
POMK	0.1547	-0.849	1.9924
ACADSB	-0.96	-0.8487	4.0016
GRWD1	-0.2405	-0.8475	4.3411
CCDC116	-0.1219	-0.8474	0.166
PTEN_1	0.7576	-0.8467	1.6109
STX2	0.4205	-0.8457	5.2889
TRAPPC2	-0.2669	-0.8455	3.0024
PPP1R10	2.038	-0.845	0.0807
SPINK5	0.1146	-0.845	0.0807
B3GALT9	-0.3551	-0.845	1.2232
PLAC8L1	0.0655	-0.8449	0.5188
C11orf91	-0.2213	-0.8447	0.3251
CAMTA1	0.4668	-0.8446	3.9122
TAF4_1	-0.344	-0.8444	0.8673
TAGLN3	1.8136	-0.8438	0.3541
SLC35F6	-0.2288	-0.8436	3.9656
RBPMS2	-0.3114	-0.8436	0.9037
LARS1	0.3911	-0.8433	8.1931
ALDH1L2	0.8779	-0.8431	4.4711
METTL8	-0.2826	-0.8427	3.5962
TM2D1	0.4027	-0.8425	3.3844
EID1	0.1097	-0.842	5.2525
UBAC1	0.0108	-0.842	6.2538
NTMT2	2.9445	-0.8417	0.1155
PPT1	0.0864	-0.8415	4.9875
BTD	-0.441	-0.8413	4.6954
CENPN	2.0253	-0.8412	0.1155
MYLK	1.021	-0.8405	2.3973
COX1	0.3768	-0.8405	5.2208
SNX4	0.6064	-0.8398	5.0426
RAB4B	0.2735	-0.8393	4.3557
SWI5	1.3984	-0.8393	3.6354
HASPIN	0.7793	-0.8387	0.7587
AMY2B	-1.1003	-0.8373	0.9189
PDIA2	0.2034	-0.8373	0.1416
APC	0.4429	-0.8369	5.5051
ZNF593OS	2.6092	-0.8355	0.2333
TMED9	0.8448	-0.8354	6.8753
CASP8AP2_1	0.4851	-0.8346	0.9636
SYNPO2L	0.8855	-0.8334	0.4945
LOC124903759	-0.1753	-0.8328	1.0472
GPATCH11	1.0011	-0.8327	3.8483
CCDC102B	-2.8902	-0.8326	1.5835
ZSCAN22	-0.0256	-0.8326	2.2173
USP14	0.3834	-0.8325	7.2455
P2RY6	1.5991	-0.8319	0.8299
VDR	1.2606	-0.8318	4.052
CTNNB1	0.9916	-0.8313	5.7755
TAF5	-0.0417	-0.8313	2.6435
KLF6	0.1407	-0.8308	6.2852
AP2A2	1.0586	-0.8304	2.4432
CCZ1B	0.7154	-0.8302	3.3539
WTIP_1	-1.1874	-0.8302	0.6126
CCDC17	-0.0467	-0.8302	0.255
SH2D4A	0.2226	-0.8297	2.5971
TCOF1	-0.1032	-0.8296	7.6282
PIK3R3	-0.8109	-0.8293	0.8088
NOXA1	-2.7102	-0.829	0.164
CRK	0.4868	-0.8288	2.9034
HABP4	-0.2373	-0.8286	4.699
MRPL1	0.112	-0.8285	2.5282
SF3B6	0.4953	-0.8283	5.5214
MRM1	-0.8992	-0.828	0.2706
CCN1	1.7773	-0.8262	3.4936
XPOT	0.4365	-0.8261	6.3216
RGMB	-2.0823	-0.8261	6.0478
PYGO1	-0.1885	-0.826	2.3552
HSPA1B_2	-1.729	-0.8256	0.0875
STAM2	0.5287	-0.8256	3.3811
LDHA_1	2.6881	-0.8256	0.3869
TMEM268	0.1263	-0.8255	3.1653
ARL6IP1	0.0363	-0.8253	3.4777
SLCO1C1	-2.7591	-0.8252	0.2534
ATP6	0.5656	-0.8251	10.396
SEC14L1	-0.3216	-0.8247	6.0681
MYCN	0.8225	-0.8242	0.2598
CNN2	1.3238	-0.8241	2.4097
DOP1B	-0.067	-0.824	4.2926
UHRF1	0.4022	-0.8237	1.3318
CTTNBP2NL	0.7619	-0.8235	5.2146
YWHAQ	-0.1008	-0.8226	4.8447
ACTN1	2.1511	-0.8224	4.5268
UAP1L1	-0.3092	-0.822	4.2613
PBX2_5	-1.4404	-0.8218	0.1322
KNG1	-0.2208	-0.8218	0.0864
UBE2L5	-0.2619	-0.8213	0.0863
MCM8	0.1821	-0.8212	2.1686
HDDC2	0.094	-0.8211	2.8304
BRIP1	-1.0194	-0.8205	1.0375
MTDH	0.1982	-0.8201	8.5309
PBX2_3	1.0045	-0.8201	0.1278
AQP1	0.7499	-0.8199	2.7182
MFAP2	2.8268	-0.8188	#VALUE!
LOC124903470	1.2687	-0.8188	0.3918
GCLM	0.5602	-0.8183	2.8532
RHD	-0.7814	-0.8175	0.3015
KIRREL1	0.1026	-0.817	9.9863
TSACC	-0.235	-0.8166	0.2658
ZNF66	-0.2474	-0.8165	0.5473
ND4L	0.5109	-0.816	8.7814
SLC22A13	-0.2827	-0.8155	0.1256
GTF2H5	0.1856	-0.815	4.097
PSMC4	1.7173	-0.815	0.1977
GKN1	0.8473	-0.8136	0.1847
VEZT	0.2861	-0.8135	4.3229
NDST1	1.6273	-0.8135	3.1087
TM9SF4	0.2674	-0.8135	5.0694
ST3GAL1	0.1617	-0.813	4.2884
NARS1	0.6962	-0.8129	5.5058
MAN1A1	-0.4761	-0.8128	4.9742
SLC5A2	0.2824	-0.8126	0.2088
MOB3B	-0.855	-0.8122	0.4663
UNC5C	2.2016	-0.812	0.925
TLR2	-2.5934	-0.8119	0.5228
CEP104	0.2387	-0.8117	5.2191
PIP4K2B_1	-0.7228	-0.8108	0.792
DDR2	-0.3448	-0.8107	8.0506
CLOCK	0.6858	-0.8107	7.0291
NDRG2	-0.3018	-0.8105	0.3994
ETFBKMT	-0.0368	-0.8103	1.3829
LOC102724474	-1.2085	-0.81	0.2861
METAP1	0.1215	-0.8095	4.3533
SNX32	-1.5611	-0.8091	0.2444
STAU2	0.7736	-0.8083	2.9206
SMC4	-0.1037	-0.8076	3.4626
MALT1	-0.5539	-0.8073	5.5325
KIAA1191	0.7547	-0.8066	3.6289
ND4	0.5261	-0.8058	8.3927
NOC3L	0.0099	-0.8058	3.4184
SH3PXD2B	-0.1238	-0.8058	5.1706
PHYHD1	-1.2191	-0.8056	0.9324
C18orf54	0.123	-0.8051	1.5446
APBA2	1.5149	-0.8049	0.3753
NOP16	0.171	-0.8039	3.3145
CCNI2	2.8136	-0.8037	0.3458
CSF1R	1.4036	-0.8036	0.7659
NOCT	1.1324	-0.8035	4.925
PPIP5K1	-0.0549	-0.8035	2.643
BAHCC1_1	-1.8916	-0.8034	1.4047
EGLN3	-0.5601	-0.8033	0.9876
DDX39A	0.0593	-0.8033	2.3731
COA1	-0.0405	-0.8026	5.7011
FDXACB1	-0.6778	-0.8025	0.6887
KLHL31	1.5678	-0.8014	0.33
TAGLN2	0.8352	-0.8007	4.2636
DISP1	-0.4385	-0.8004	2.067
SNX19	-0.0798	-0.8002	7.0764
EDC3	0.1243	-0.8002	5.9698
NPIPA3_1	-0.4953	-0.8002	0.1461
TULP3	0.1778	-0.8	7.4744
BCL9	0.0552	-0.7998	2.7806
SEC23IP	0.4696	-0.7995	7.2256
ENTPD4	0.5887	-0.7994	5.9884
NME1	0.8786	-0.7992	2.5251
ELL3	-0.4628	-0.7988	0.864
GINS3	-0.5416	-0.7988	1.2114
ALDH9A1	-0.3933	-0.7986	5.0928
SMIM30	0.4969	-0.7986	2.2378
ZNF501	-0.6634	-0.7985	0.1642
CDC42	0.5299	-0.7984	5.3002
ZC3H6	-0.0519	-0.7982	2.6597
WDR48	-0.2585	-0.7978	5.7819
PSPN	0.361	-0.7977	0.2858
CENPN_1	0.3859	-0.7976	0.5536
IL4I1	-3.0412	-0.7974	0.2816
H2AC11	-0.2643	-0.7972	0.4239
MEMO1	0.4724	-0.7969	6.8894
KCNK15	-3.4825	-0.7966	0.6006
AGL	-0.0434	-0.7965	5.1131
SPRYD4	-0.3847	-0.7962	2.7395
MID1	-1.9968	-0.796	1.9838
GSTT2B_1	1.977	-0.7941	0.1239
TCF19_4	-0.0531	-0.794	0.1834
MED13L	-0.4544	-0.7938	5.8912
SLC16A1	1.9835	-0.7936	0.0846
PSG5	3.2924	-0.7932	1.0291
TBC1D3F	0.7793	-0.7929	0.4387
CACNA1G	-1.5245	-0.7922	0.3172
SCD	2.3245	-0.7921	2.928
AK8	-1.6829	-0.792	0.5812
C1orf162	-0.291	-0.7919	0.3604
TAF5L	0.422	-0.7915	4.1546
PHF21B	2.0639	-0.7912	0.109
FLG2	-1.4485	-0.7912	0.109
DSG3	0.4066	-0.7912	1.1464
NUAK2	0.2977	-0.7911	2.4461
SGK1	1.3384	-0.7907	3.5518
AP3B1	0.4312	-0.7906	6.3103
PPP1R18_2	0.7085	-0.7904	0.4763
MRPS11	0.2711	-0.7901	5.4272
FRMPD4	-1.9159	-0.7898	0.4776
ENSA	0.0156	-0.7894	8.7002
SLC22A1	-0.6109	-0.7893	0.1729
RNF152	2.1335	-0.789	3.3893
H3-3A	0.5268	-0.7889	7.4727
RABGAP1L	0.2572	-0.7883	6.2332
TEX2	0.4438	-0.7882	4.3209
CHI3L2	-2.2696	-0.7876	0.6983
UXT	0.3178	-0.7876	3.9059
C11orf24	0.9258	-0.7869	4.6249
GCNT1	-0.6956	-0.7869	3.2055
MND1	1.022	-0.7866	0.347
LAMTOR5	0.3595	-0.7863	6.3268
KCTD10	0.8565	-0.7863	4.6679
CCNK	0.002	-0.7862	3.8093
CORO1A	0.6365	-0.7858	0.3592
DCTN4	-0.0471	-0.7858	7.9465
TSHZ3	1.1428	-0.7857	3.1822
RFPL4B	-0.61	-0.7852	0.3392
TMEM158	-1.3162	-0.785	0.918
SLIT2	-2.5328	-0.7846	1.4177
SGMS2	0.139	-0.7845	4.7703
CCND1	-0.1856	-0.7843	2.0986
TCF7L1_1	-0.6011	-0.7841	0.3378
IL12RB2	0.4929	-0.7841	0.2945
OLFML3	0.9174	-0.7835	3.1517
TBC1D10C	-0.6905	-0.783	0.4568
DCXR	0.0868	-0.7828	2.8559
HIVEP3	0.322	-0.7826	2.2612
MRPS21	0.1618	-0.7824	4.3732
CAP2	1.4884	-0.7821	4.7842
DNASE1L2	-0.4361	-0.7809	0.2082
ZCRB1	0.1243	-0.7808	2.9276
RCHY1	0.9237	-0.7808	3.7982
KCNH1	2.8609	-0.7806	2.2373
ANXA2	0.4854	-0.7806	4.4201
WDR46_3	-0.3332	-0.7801	0.7947
FBXL17	0.2371	-0.7799	3.9815
LOXL2	0.5784	-0.7793	2.402
SHROOM3	-0.7853	-0.7792	4.3607
TMEM106C	-0.0773	-0.7792	1.8164
PDHX	-0.0033	-0.7791	4.1418
PDS5A	0.0557	-0.7787	7.4141
PCDH9	0.8893	-0.7787	1.6008
PARVA	0.7853	-0.7779	5.0475
MARVELD3	0.4984	-0.7777	0.3932
CISD2	0.6234	-0.7775	2.618
WDR12	0.188	-0.7774	4.225
FKBP4	0.6566	-0.7774	6.2395
CIMAP1C	0.9039	-0.7747	0.398
UBIAD1	-0.0202	-0.7747	2.1448
TMEM276	-0.6767	-0.7746	0.7342
BYSL	0.171	-0.7741	3.6887
KLF8	0.252	-0.7741	1.5292
SLC30A6	0.3525	-0.7738	5.5752
TSPAN18	1.0021	-0.7733	0.6704
SLC27A5	-0.0452	-0.7729	0.9268
CRLS1	0.5815	-0.7729	4.3533
MAP2K6	-0.551	-0.7725	0.5731
USP44	-0.1834	-0.7721	0.5297
ELL2	0.8941	-0.7721	4.339
AMOTL2	-0.1309	-0.7705	5.1895
CLDN1	-0.4589	-0.7703	3.1865
ELAC2	-0.0625	-0.7702	6.4955
METTL3	0.2974	-0.7699	3.2101
PDLIM5	0.9753	-0.7692	3.8913
ATL3	0.052	-0.7689	5.3687
NT5DC3	0.6654	-0.7688	4.6928
BBS9	-0.0647	-0.7686	4.0568
TLE4	0.0866	-0.7686	3.7468
BPI	-1.0355	-0.7684	0.3279
SGO2	0.4977	-0.768	0.9105
CHRAC1	-0.4198	-0.7677	2.7348
SLC4A11	-0.6534	-0.7672	1.1269
HS3ST5	-1.951	-0.7669	0.3618
INPP5J	0.5616	-0.7668	0.609
POGLUT1	0.1578	-0.7667	2.9421
BCAR3	0.2591	-0.7667	4.6347
TMEM86B	-0.0988	-0.7664	0.377
MXD3	-0.2548	-0.7663	0.8734
AVEN	1.0123	-0.7663	3.5779
TACC1	-0.2169	-0.7663	7.6013
NRN1L	1.0476	-0.7656	0.1396
RALGPS1	-0.7887	-0.7655	1.3626
C17orf49	0.3096	-0.7649	3.3937
ZNG1B	0.1536	-0.7648	4.565
TCF20_2	-0.1337	-0.764	0.0721
SOAT2	-1.2699	-0.764	0.0721
FGF8	2.8299	-0.7635	0.072
BRINP2	-5.4604	-0.7635	0.072
PPTC7	-0.2067	-0.7632	4.4004
MTIF2	0.1135	-0.763	5.8518
VIRMA	0.3073	-0.7628	6.3282
TTC32	-0.6925	-0.7625	0.5244
IQCK	-0.8353	-0.7623	1.6523
TBX3	-0.2083	-0.7621	1.2697
KLRF1	1.5453	-0.762	0.1478
NBPF1	-0.1171	-0.762	1.0669
SNAI3	0.1417	-0.7618	0.471
LY6E	0.1346	-0.7614	0.1947
METTL2A	0.0517	-0.7614	3.7565
SLC39A14	0.5011	-0.7614	7.1052
MELK	0.2574	-0.7613	0.3885
UCP2	2.0377	-0.7612	0.7198
GATC	-0.13	-0.7611	5.3539
HAUS7	0.0059	-0.7609	3.4034
ENPP5	-3.6646	-0.7609	0.2458
LIG4	0.3788	-0.7606	2.9168
PRPF40B	-0.1916	-0.7605	1.9634
ZNF689	-0.2128	-0.76	2.6112
LEF1	3.0086	-0.7599	1.8698
MRPS18B_3	0.1764	-0.7594	0.0906
TAF15_1	0.4077	-0.7593	0.3579
EPPK1	2.3394	-0.7588	0.4207
PRICKLE2	0.9499	-0.7586	5.1765
PDCL3	0.6269	-0.758	4.1349
NMD3	0.5844	-0.7578	2.7151
ATP5MK	0.6688	-0.7576	3.2782
NIPSNAP1	0.4631	-0.7563	3.9341
WWC1	-0.9724	-0.756	1.3929
FAM83H	0.0175	-0.7559	0.3851
ZWILCH	0.7257	-0.7559	2.0622
ERMN	1.157	-0.7554	0.3953
CD70	0.908	-0.7553	2.0981
PODNL1_1	2.753	-0.755	0.7238
TMEM214	0.5005	-0.7549	4.6529
WDHD1	0.6011	-0.7545	1.7603
PCNT	-0.4972	-0.7541	4.3914
KBTBD8	0.7186	-0.7533	1.4361
PLPBP	-0.0115	-0.7531	3.0857
ZDHHC4	0.2616	-0.7528	3.0281
CEP76	0.2496	-0.7526	1.8794
RYK	0.4166	-0.7522	4.138
GEN1	-0.2235	-0.7519	2.1284
POP1	0.3634	-0.7518	2.8392
CAST	0.0591	-0.7517	4.2413
MSTO1	0.8798	-0.7513	2.6464
CBR3	-1.2391	-0.751	1.1471
CNDP2	-0.3713	-0.7509	6.9709
FERMT3	0.1499	-0.7499	0.2892
FAM53C	-0.119	-0.7498	4.7739
ATP8	0.7822	-0.7497	5.0255
WARS2	-0.4302	-0.7496	2.8786
HSD17B4	0.2349	-0.7492	4.4822
INPP5B	-0.4246	-0.7485	4.6421
NTSR1	-0.0913	-0.7473	0.331
LDHAL6B	-0.1976	-0.747	0.1863
RPL5	0.2331	-0.7467	6.6693
RAB14	0.0056	-0.7465	5.467
PLA2G6	-0.9809	-0.7463	1.6119
NOTUM	1.4876	-0.7462	0.1533
ARHGAP22	0.4291	-0.7453	4.0111
CDH15	1.5083	-0.7452	0.5228
CHP1	0.0813	-0.7452	6.455
TMA16	0.7655	-0.7448	2.9612
ABCC6	-1.0445	-0.7446	0.1125
PPIH	0.2229	-0.7442	2.3212
[truncated: 15,433 more rows]

[truncated: 11 more sheets: Figure 4C, Figure 5B, Figure 5C, Figure 5E, Figure 5F, Figure 5G, Supplementary Figure S2, Supplementary Figure S3, Supplementary Figure S4, Supporting data for Fi.4A, Supporting data for Fig.A]
